# Supplementary material for: Striatiguttulaceae, a new pleosporalean family to accommodate Longicorpus and Striatiguttula gen. nov. from palms
Source: MycoKeys. 2019 Apr 1;49:99–129. doi: 10.3897/mycokeys.49.30886 (PMC6477835; doi:10.3897/mycokeys.49.30886)
Supplement: XML Treatment for Striatiguttulaceae [file mycokeys.49.30886-treatment1.xml]

<!DOCTYPE tp:taxon-treatment
  PUBLIC "-//TaxonX//DTD Taxonomic Treatment Publishing DTD v0 20100105//EN" "tax-treatment-NSO.dtd">
<tp:taxon-treatment xmlns:tp="http://www.plazi.org/taxpub"><tp:treatment-meta><kwd-group><label>Taxon classification</label><kwd><named-content xmlns:xlink="http://www.w3.org/1999/xlink" content-type="kingdom">Fungi</named-content></kwd><kwd><named-content xmlns:xlink="http://www.w3.org/1999/xlink" content-type="order">Pleosporales</named-content></kwd><kwd><named-content xmlns:xlink="http://www.w3.org/1999/xlink" content-type="family">Striatiguttulaceae</named-content></kwd></kwd-group><mixed-citation publication-type="journal"><person-group><name><surname>Zhang</surname><given-names>Sheng-Nan</given-names></name><name><surname>D. Hyde</surname><given-names>Kevin</given-names></name><name><surname>Gareth Jones</surname><given-names>E.B.</given-names></name><name><surname>Jeewon</surname><given-names>Rajesh</given-names></name><name><surname>Cheewangkoon</surname><given-names>Ratchadawan</given-names></name><name><surname>Liu</surname><given-names>Jian-Kui</given-names></name></person-group><article-title><tp:taxon-name><tp:taxon-name-part taxon-name-part-type="family">Striatiguttulaceae</tp:taxon-name-part></tp:taxon-name>, a new pleosporalean family to accommodate <italic><tp:taxon-name><tp:taxon-name-part taxon-name-part-type="genus" reg="Longicorpus">Longicorpus</tp:taxon-name-part></tp:taxon-name></italic> and <italic><tp:taxon-name><tp:taxon-name-part taxon-name-part-type="genus" reg="Striatiguttula">Striatiguttula</tp:taxon-name-part></tp:taxon-name></italic> gen. nov. from palms</article-title><source>MycoKeys</source><day>01</day><month>4</month><year>2019</year><volume>49</volume><fpage>99</fpage><lpage>129</lpage><pub-id pub-id-type="doi">10.3897/mycokeys.49.30886</pub-id></mixed-citation></tp:treatment-meta><tp:nomenclature><tp:taxon-name>
              <tp:taxon-name-part taxon-name-part-type="family">Striatiguttulaceae</tp:taxon-name-part>
              <object-id xmlns:xlink="http://www.w3.org/1999/xlink" content-type="mycobank" xlink:type="simple">MB828272</object-id>
            </tp:taxon-name><tp:taxon-authority>S.N.Zhang, K.D.Hyde &amp; J.K.Liu, fam. nov.</tp:taxon-authority></tp:nomenclature><tp:treatment-sec sec-type="etymology" id="SECID0E4IAK"><title>Etymology.</title><p>Name refers to the name of the type genus.</p></tp:treatment-sec><tp:treatment-sec sec-type="description" id="SECID0ECJAK"><title>Description.</title><p><italic>Saprobic</italic> on palms distributed in mangrove habitats. <bold>Sexual morph</bold>: <italic>Stromata</italic> black, scattered to gregarious, immersed beneath host epidermis, and erumpent to superficial, with a papilla or a short to long neck, ampulliform, subglobose or conical, uni-loculate or bi-loculate, coriaceous to carbonaceous, ostiolate, periphysate, papillate, clypeate or not clear, glabrous or somewhat interwoven pale brown hyphae or setae. <italic>Peridium</italic> composed of several brown to hyaline cell layers. <italic>Hamathecium</italic> of trabeculate pseudoparaphyses. <italic>Asci</italic> 8-spored, bitunicate, cylindric-clavate, pedicellate. <italic>Ascospores</italic> hyaline to brown, uniseriate to biseriate or triseriate, fusiform or ellipsoidal, 1–3-septate, striate, guttulate, with paler end cells and surrounded by a mucilaginous sheath. <bold>Asexual morph</bold>: Undetermined.</p><!--PageBreak  --></tp:treatment-sec><tp:treatment-sec sec-type="type genus" id="SECID0E5JAK"><title>Type genus.</title><p><italic><tp:taxon-name><tp:taxon-name-part taxon-name-part-type="genus" reg="Striatiguttula">Striatiguttula</tp:taxon-name-part></tp:taxon-name></italic> S.N.Zhang, K.D.Hyde &amp; J.K.Liu.</p></tp:treatment-sec><tp:treatment-sec sec-type="notes" id="SECID0ELKAK"><title>Notes.</title><p>The family <tp:taxon-name><tp:taxon-name-part taxon-name-part-type="family">Striatiguttulaceae</tp:taxon-name-part></tp:taxon-name> is introduced to accommodate two new genera <italic><tp:taxon-name><tp:taxon-name-part taxon-name-part-type="genus" reg="Longicorpus">Longicorpus</tp:taxon-name-part></tp:taxon-name></italic> and <italic><tp:taxon-name><tp:taxon-name-part taxon-name-part-type="genus" reg="Striatiguttula">Striatiguttula</tp:taxon-name-part></tp:taxon-name></italic>, characterized by the immersed, and erumpent to superficial stromata, with a papilla or a short to long neck, trabeculate pseudoparaphyses, bitunicate asci, and hyaline to brown, fusiform to ellipsoidal, striate, guttulate, 1–3-septate ascospores, with paler end cells and surrounded by a mucilaginous sheath. Members of <tp:taxon-name><tp:taxon-name-part taxon-name-part-type="family">Striatiguttulaceae</tp:taxon-name-part></tp:taxon-name> are morphologically similar to the genera <italic><tp:taxon-name><tp:taxon-name-part taxon-name-part-type="genus" reg="Leptosphaeria">Leptosphaeria</tp:taxon-name-part></tp:taxon-name></italic> and <italic><tp:taxon-name><tp:taxon-name-part taxon-name-part-type="genus" reg="Trematosphaeria">Trematosphaeria</tp:taxon-name-part></tp:taxon-name></italic>, but they are phylogenetically distinct and also differ in ascospores characteristics and the latter two have coriaceous, heavily pigmented thick-walled peridium. Multi-gene phylogenetic analyses revealed a close relationship of <tp:taxon-name><tp:taxon-name-part taxon-name-part-type="family">Striatiguttulaceae</tp:taxon-name-part></tp:taxon-name> to <italic><tp:taxon-name><tp:taxon-name-part taxon-name-part-type="family">Ligninsphaeriaceae</tp:taxon-name-part></tp:taxon-name></italic> and <italic><tp:taxon-name><tp:taxon-name-part taxon-name-part-type="family">Pseudoastrosphaeriellaceae</tp:taxon-name-part></tp:taxon-name></italic>. However, <tp:taxon-name><tp:taxon-name-part taxon-name-part-type="family">Striatiguttulaceae</tp:taxon-name-part></tp:taxon-name> differs from <italic><tp:taxon-name><tp:taxon-name-part taxon-name-part-type="family">Pseudoastrosphaeriellaceae</tp:taxon-name-part></tp:taxon-name></italic> as the latter has 1–3-septate or 2–5-septate ascospores, which are narrowly fusiform with acute ends and all cells are concolorous. The slit-like ascomata and broad fusiform, 1-septate, rather large ascospores (79–121 × 14–23 µm) in <italic><tp:taxon-name><tp:taxon-name-part taxon-name-part-type="family">Ligninsphaeriaceae</tp:taxon-name-part></tp:taxon-name></italic> (<xref ref-type="bibr" rid="B103">Zhang et al. 2016</xref>) are distinct from those found in <tp:taxon-name><tp:taxon-name-part taxon-name-part-type="family">Striatiguttulaceae</tp:taxon-name-part></tp:taxon-name>. Additionally, a divergence time estimate analysis indicated that the crown age 39 (20–63) MYA and stem age 60 (35–91) MYA of <tp:taxon-name><tp:taxon-name-part taxon-name-part-type="family">Striatiguttulaceae</tp:taxon-name-part></tp:taxon-name>, match with the recommendations of using divergence times to recognize families in <xref ref-type="bibr" rid="B54">Liu et al. (2017)</xref>. Attempts were made to culture the asexual morph in order to build comprehensive familial concept for <tp:taxon-name><tp:taxon-name-part taxon-name-part-type="family">Striatiguttulaceae</tp:taxon-name-part></tp:taxon-name>, but it was not successful. Further morphological investigations together with more molecular data are needed.</p></tp:treatment-sec><ref-list><ref id="B103"><mixed-citation xmlns:xlink="http://www.w3.org/1999/xlink" xlink:type="simple"><person-group><name name-style="western"><surname>Zhang</surname><given-names>JF</given-names></name><name name-style="western"><surname>Liu</surname><given-names>JK</given-names></name><name name-style="western"><surname>Hyde</surname><given-names>KD</given-names></name><name name-style="western"><surname>Liu</surname><given-names>YX</given-names></name><name name-style="western"><surname>Bahkali</surname><given-names>AH</given-names></name><name name-style="western"><surname>Liu</surname><given-names>ZY</given-names></name></person-group> (<year>2016</year>) <article-title><tp:taxon-name><tp:taxon-name-part taxon-name-part-type="genus">Ligninsphaeria</tp:taxon-name-part><tp:taxon-name-part taxon-name-part-type="species">jonesii</tp:taxon-name-part></tp:taxon-name> gen. et. sp. nov., a remarkable bamboo inhabiting ascomycete.</article-title><source>Phytotaxa</source><volume>247</volume>(<issue>2</issue>): <fpage>109</fpage>–<lpage>117</lpage>. <ext-link xlink:type="simple" ext-link-type="doi" xlink:href="10.11646/phytotaxa.247.2.2">https://doi.org/10.11646/phytotaxa.247.2.2</ext-link></mixed-citation></ref><ref id="B54"><mixed-citation xmlns:xlink="http://www.w3.org/1999/xlink" xlink:type="simple"><person-group><name name-style="western"><surname>Liu</surname><given-names>JK</given-names></name><name name-style="western"><surname>Hyde</surname><given-names>KD</given-names></name><name name-style="western"><surname>Jeewon</surname><given-names>R</given-names></name><name name-style="western"><surname>Phillips</surname><given-names>AJL</given-names></name><name name-style="western"><surname>Maharachchikumbura</surname><given-names>SSN</given-names></name><name name-style="western"><surname>Ryberg</surname><given-names>M</given-names></name><name name-style="western"><surname>Liu</surname><given-names>ZY</given-names></name><name name-style="western"><surname>Zhao</surname><given-names>Q</given-names></name></person-group> (<year>2017</year>) <article-title>Ranking higher taxa using divergence times: a case study in <tp:taxon-name><tp:taxon-name-part taxon-name-part-type="class">Dothideomycetes</tp:taxon-name-part></tp:taxon-name>.</article-title><source>Fungal Diversity</source><volume>84</volume>: <fpage>75</fpage>–<lpage>99</lpage>. <ext-link xlink:type="simple" ext-link-type="doi" xlink:href="10.1007/s13225-017-0385-1">https://doi.org/10.1007/s13225-017-0385-1</ext-link></mixed-citation></ref></ref-list></tp:taxon-treatment>
