# Supplementary material for: Striatiguttulaceae, a new pleosporalean family to accommodate Longicorpus and Striatiguttula gen. nov. from palms
Source: MycoKeys. 2019 Apr 1;49:99–129. doi: 10.3897/mycokeys.49.30886 (PMC6477835; doi:10.3897/mycokeys.49.30886)
Supplement: XML Treatment for Striatiguttula [file mycokeys.49.30886-treatment2.xml]

<!DOCTYPE tp:taxon-treatment
  PUBLIC "-//TaxonX//DTD Taxonomic Treatment Publishing DTD v0 20100105//EN" "tax-treatment-NSO.dtd">
<tp:taxon-treatment xmlns:tp="http://www.plazi.org/taxpub"><tp:treatment-meta><kwd-group><label>Taxon classification</label><kwd><named-content xmlns:xlink="http://www.w3.org/1999/xlink" content-type="kingdom">Fungi</named-content></kwd><kwd><named-content xmlns:xlink="http://www.w3.org/1999/xlink" content-type="order">Pleosporales</named-content></kwd><kwd><named-content xmlns:xlink="http://www.w3.org/1999/xlink" content-type="family">Striatiguttulaceae</named-content></kwd></kwd-group><mixed-citation publication-type="journal"><person-group><name><surname>Zhang</surname><given-names>Sheng-Nan</given-names></name><name><surname>D. Hyde</surname><given-names>Kevin</given-names></name><name><surname>Gareth Jones</surname><given-names>E.B.</given-names></name><name><surname>Jeewon</surname><given-names>Rajesh</given-names></name><name><surname>Cheewangkoon</surname><given-names>Ratchadawan</given-names></name><name><surname>Liu</surname><given-names>Jian-Kui</given-names></name></person-group><article-title><tp:taxon-name><tp:taxon-name-part taxon-name-part-type="family">Striatiguttulaceae</tp:taxon-name-part></tp:taxon-name>, a new pleosporalean family to accommodate <italic><tp:taxon-name><tp:taxon-name-part taxon-name-part-type="genus" reg="Longicorpus">Longicorpus</tp:taxon-name-part></tp:taxon-name></italic> and <italic><tp:taxon-name><tp:taxon-name-part taxon-name-part-type="genus" reg="Striatiguttula">Striatiguttula</tp:taxon-name-part></tp:taxon-name></italic> gen. nov. from palms</article-title><source>MycoKeys</source><day>01</day><month>4</month><year>2019</year><volume>49</volume><fpage>99</fpage><lpage>129</lpage><pub-id pub-id-type="doi">10.3897/mycokeys.49.30886</pub-id></mixed-citation></tp:treatment-meta><tp:nomenclature><tp:taxon-name>
              <tp:taxon-name-part taxon-name-part-type="genus" reg="Striatiguttula">Striatiguttula</tp:taxon-name-part>
              <object-id xmlns:xlink="http://www.w3.org/1999/xlink" content-type="mycobank" xlink:type="simple">MB828273</object-id>
            </tp:taxon-name><tp:taxon-authority>S.N.Zhang, K.D.Hyde &amp; J.K.Liu, gen. nov.</tp:taxon-authority></tp:nomenclature><tp:treatment-sec sec-type="etymology" id="SECID0ESPAK"><title>Etymology.</title><p>Name refers to the striate and guttulate ascospores.</p></tp:treatment-sec><tp:treatment-sec sec-type="description" id="SECID0EXPAK"><title>Description.</title><p><italic>Saprobic</italic> on palms which are distributed in mangrove habitats. <bold>Sexual morph</bold>: <italic>Stromata</italic> black, scattered to gregarious, immersed beneath host epidermis, and erumpent to superficial, with a papilla or a short to long neck, ampulliform, subglobose or conical, uni-loculate or bi-loculate, coriaceous to carbonaceous, ostiolate, periphysate, papillate, clypeate or not, glabrous or somewhat interwoven pale brown hyphae or setae, lying at apex of the neck. <italic>Peridium</italic> thin, composed of several pale brown to hyaline angular cells. Wall of the neck having elongated angular cells. <italic>Hamathecium</italic> filament thin, trabeculate pseudoparaphyses, septate, branched, anastomosing, embedded in a gelatinous matrix. <italic>Asci</italic> 8-spored, bitunicate, cylindric-clavate, pedicellate, apically rounded, with an ocular chamber. <italic>Ascospores</italic> hyaline to brown, uniseriate to biseriate or triseriate, fusiform to ellipsoidal, 1–3-septate, constrict, the middle cells slightly swollen towards the central septa, striate, guttulate, end cells slightly paler or not, surrounded by a mucilaginous sheath. <bold>Asexual morph</bold>: Undetermined.</p></tp:treatment-sec><tp:treatment-sec sec-type="type species" id="SECID0ESQAK"><title>Type species.</title><p><italic><tp:taxon-name><tp:taxon-name-part taxon-name-part-type="genus" reg="Striatiguttula">Striatiguttula</tp:taxon-name-part><tp:taxon-name-part taxon-name-part-type="species" reg="nypae">nypae</tp:taxon-name-part></tp:taxon-name></italic> S.N.Zhang, K.D.Hyde &amp; J.K.Liu.</p><!--PageBreak  --></tp:treatment-sec></tp:taxon-treatment>
