# Supplementary material for: Striatiguttulaceae, a new pleosporalean family to accommodate Longicorpus and Striatiguttula gen. nov. from palms
Source: MycoKeys. 2019 Apr 1;49:99–129. doi: 10.3897/mycokeys.49.30886 (PMC6477835; doi:10.3897/mycokeys.49.30886)
Supplement: XML Treatment for Striatiguttula nypae [file mycokeys.49.30886-treatment3.xml]

<!DOCTYPE tp:taxon-treatment
  PUBLIC "-//TaxonX//DTD Taxonomic Treatment Publishing DTD v0 20100105//EN" "tax-treatment-NSO.dtd">
<tp:taxon-treatment xmlns:tp="http://www.plazi.org/taxpub"><tp:treatment-meta><kwd-group><label>Taxon classification</label><kwd><named-content xmlns:xlink="http://www.w3.org/1999/xlink" content-type="kingdom">Fungi</named-content></kwd><kwd><named-content xmlns:xlink="http://www.w3.org/1999/xlink" content-type="order">Pleosporales</named-content></kwd><kwd><named-content xmlns:xlink="http://www.w3.org/1999/xlink" content-type="family">Striatiguttulaceae</named-content></kwd></kwd-group><mixed-citation publication-type="journal"><person-group><name><surname>Zhang</surname><given-names>Sheng-Nan</given-names></name><name><surname>D. Hyde</surname><given-names>Kevin</given-names></name><name><surname>Gareth Jones</surname><given-names>E.B.</given-names></name><name><surname>Jeewon</surname><given-names>Rajesh</given-names></name><name><surname>Cheewangkoon</surname><given-names>Ratchadawan</given-names></name><name><surname>Liu</surname><given-names>Jian-Kui</given-names></name></person-group><article-title><tp:taxon-name><tp:taxon-name-part taxon-name-part-type="family">Striatiguttulaceae</tp:taxon-name-part></tp:taxon-name>, a new pleosporalean family to accommodate <italic><tp:taxon-name><tp:taxon-name-part taxon-name-part-type="genus" reg="Longicorpus">Longicorpus</tp:taxon-name-part></tp:taxon-name></italic> and <italic><tp:taxon-name><tp:taxon-name-part taxon-name-part-type="genus" reg="Striatiguttula">Striatiguttula</tp:taxon-name-part></tp:taxon-name></italic> gen. nov. from palms</article-title><source>MycoKeys</source><day>01</day><month>4</month><year>2019</year><volume>49</volume><fpage>99</fpage><lpage>129</lpage><pub-id pub-id-type="doi">10.3897/mycokeys.49.30886</pub-id></mixed-citation></tp:treatment-meta><tp:nomenclature><tp:taxon-name>
              <tp:taxon-name-part taxon-name-part-type="genus" reg="Striatiguttula">Striatiguttula</tp:taxon-name-part>
              <tp:taxon-name-part taxon-name-part-type="species" reg="nypae">nypae</tp:taxon-name-part>
              <object-id xmlns:xlink="http://www.w3.org/1999/xlink" content-type="mycobank" xlink:type="simple">MycoBank number: MB828274</object-id>
            </tp:taxon-name><tp:taxon-authority>S.N.Zhang, K.D.Hyde &amp; J.K.Liu, sp. nov.</tp:taxon-authority><xref ref-type="fig" rid="F4">Figure 3</xref></tp:nomenclature><tp:treatment-sec sec-type="etymology" id="SECID0E4SAK"><title>Etymology.</title><p>The epithet reflects the genus name of the host plant <italic><tp:taxon-name><tp:taxon-name-part taxon-name-part-type="genus" reg="Nypa">Nypa</tp:taxon-name-part><tp:taxon-name-part taxon-name-part-type="species" reg="fruticans">fruticans</tp:taxon-name-part></tp:taxon-name></italic>, from which the specimens were collected.</p></tp:treatment-sec><tp:treatment-sec sec-type="material" id="SECID0EOTAK"><title>Type.</title><p>THAILAND. Ranong: Ranong, on decayed rachis of <italic><tp:taxon-name><tp:taxon-name-part taxon-name-part-type="genus" reg="Nypa">Nypa</tp:taxon-name-part><tp:taxon-name-part taxon-name-part-type="species" reg="fruticans">fruticans</tp:taxon-name-part></tp:taxon-name></italic> Wurmb (<italic><tp:taxon-name><tp:taxon-name-part taxon-name-part-type="family">Arecaceae</tp:taxon-name-part></tp:taxon-name></italic>), 3 December 2016, S.N.Zhang, SNT44 (holotype: <abbrev xmlns:xlink="http://www.w3.org/1999/xlink" content-type="institution" xlink:title="Mae Fah Luang University Herbarium Collection" id="ABBRID0EGUAK" xlink:type="simple">MFLU</abbrev> 18–1576; isotype: HKAS 97480; ex-type living culture <abbrev xmlns:xlink="http://www.w3.org/1999/xlink" content-type="institution" xlink:title="Mae Fah Luang University Culture Collection, Chiang Rai, Thailand" id="ABBRID0ELUAK" xlink:type="simple">MFLUCC</abbrev> 18–0265 = <abbrev xmlns:xlink="http://www.w3.org/1999/xlink" content-type="institution" xlink:title="Guizhou Culture Collection" id="ABBRID0EQUAK" xlink:type="simple">GZCC</abbrev> 18–0005).</p></tp:treatment-sec><tp:treatment-sec sec-type="description" id="SECID0EVUAK"><title>Description.</title><p><italic>Saprobic</italic> on mangrove palm <italic><tp:taxon-name><tp:taxon-name-part taxon-name-part-type="genus" reg="Nypa">Nypa</tp:taxon-name-part><tp:taxon-name-part taxon-name-part-type="species" reg="fruticans">fruticans</tp:taxon-name-part></tp:taxon-name></italic>. <bold>Sexual morph</bold>: <italic>Stromata</italic> in vertical section 240–380 µm high, 195–385 µm diameter, (x̄ = 318.2 × 289.0 µm, n = 15), black, scattered, gregarious, immersed beneath host epidermis, and erumpent to superficial, with a papilla or short to long neck up to 550 µm, subglobose or conical, uni-loculate or bi-loculate, coriaceous to carbonaceous, ostiolate, periphysate, papillate and clypeate, glabrous or somewhat interwoven pale brown hyphae or with setae, lying at apex of the neck. <italic>Peridium</italic> 9–16 µm thin, composed of several pale brown to hyaline angular cells, compressed and pallid inwardly. Wall of the clypeus composed of brown cells of <italic>textura</italic> epidermoidea and dark brown host tissue. Wall of the neck with thicker and elongated angular cells. <italic>Hamathecium</italic> 1–2 µm wide, trabeculate pseudoparaphyses, septate, branched, filamentous, anastomosing, embedded in a gelatinous matrix. <italic>Asci</italic> 64–145 × 8–17 µm, (x̄= 106.3 × 13.8 µm, n = 30), 8-spored, bitunicate, fissitunicate, cylindric-clavate, pedicellate, apically rounded, with an ocular chamber. <italic>Ascospores</italic> 18–26 × 4–6 µm, (x̄ = 22.2 × 5.3 µm, n = 50), hyaline to brown, uniseriate to biseriate or triseriate, fusiform, 1–3-septate, constricted at the central septum, the upper middle cell slightly swollen towards the central septum, straight or slightly curved, striate, guttulate, end cells slightly paler, surrounded by a mucilaginous sheath. <bold>Asexual morph</bold>: Undetermined.</p><fig id="F4" position="float" orientation="portrait"><label>Figure 3.</label><caption><p><italic><tp:taxon-name><tp:taxon-name-part taxon-name-part-type="genus" reg="Striatiguttula">Striatiguttula</tp:taxon-name-part><tp:taxon-name-part taxon-name-part-type="species" reg="nypae">nypae</tp:taxon-name-part></tp:taxon-name></italic> (holotype <abbrev xmlns:xlink="http://www.w3.org/1999/xlink" content-type="institution" xlink:title="Mae Fah Luang University Herbarium Collection" id="ABBRID0EWWAK" xlink:type="simple">MFLU</abbrev> 18–1576, paratype <abbrev xmlns:xlink="http://www.w3.org/1999/xlink" content-type="institution" xlink:title="Mae Fah Luang University Herbarium Collection" id="ABBRID0E2WAK" xlink:type="simple">MFLU</abbrev> 18–1578). <bold>a–c</bold> Appearance of stromata on host surface <bold>d–f</bold> vertical section through a stroma <bold>g</bold> structure of peridium <bold>h</bold> structure of clypeus near the ostiole, composed of epidermoidea cells and host tissue <bold>i</bold> ostiole with periphyses <bold>j</bold> pseudoparaphyses <bold>k</bold> apex of the neck, with somewhat interwoven pale brown hyphae or setae <bold>l–o</bold> ascus <bold>p–s</bold> ascospores <bold>t</bold> ascospore in India ink and presenting a clear mucilaginous sheath <bold>u</bold> germinating ascospore <bold>v</bold> colony on PDA. Scale bars: 500 μm (<bold>a</bold>), 200 μm (<bold>b, c</bold>), 100 μm (<bold>d–f</bold>), 10 μm (<bold>g, p–s, u</bold>), 20 μm (<bold>h, i, l–o, t</bold>), 50 μm (<bold>k</bold>).</p></caption><graphic xmlns:xlink="http://www.w3.org/1999/xlink" xlink:href="mycokeys-49-099-g003.jpg" position="float" orientation="portrait" xlink:type="simple" id="oo_280918.jpg"/></fig></tp:treatment-sec><tp:treatment-sec sec-type="description" id="SECID0EJYAK"><title>Culture characteristics.</title><p>Colonies on PDA attaining 15 mm diam. within 21 days at 25 °C under natural light, velvety, centrally raised, greenish grey or greyish olivaceous, reverse dull green or grey olivaceous, with a margin of translucent, milky white to hyaline mycelia.</p></tp:treatment-sec><tp:treatment-sec sec-type="material" id="SECID0EOYAK"><title>Additional specimens examined.</title><p>Thailand. Krabi: near Pali, Mueang Krabi District, on submerged decaying rachis of <italic><tp:taxon-name><tp:taxon-name-part taxon-name-part-type="genus" reg="Nypa">Nypa</tp:taxon-name-part><tp:taxon-name-part taxon-name-part-type="species" reg="fruticans">fruticans</tp:taxon-name-part></tp:taxon-name></italic> Wurmb (<italic><tp:taxon-name><tp:taxon-name-part taxon-name-part-type="family">Arecaceae</tp:taxon-name-part></tp:taxon-name></italic>), 30 August 2017, S.N.Zhang, SNT207 (paratype: <abbrev xmlns:xlink="http://www.w3.org/1999/xlink" content-type="institution" xlink:title="Mae Fah Luang University Herbarium Collection" id="ABBRID0EGZAK" xlink:type="simple">MFLU</abbrev> 18–1577; living culture <abbrev xmlns:xlink="http://www.w3.org/1999/xlink" content-type="institution" xlink:title="Mae Fah Luang University Culture Collection, Chiang Rai, Thailand" id="ABBRID0ELZAK" xlink:type="simple">MFLUCC</abbrev> 17–2517 = <abbrev xmlns:xlink="http://www.w3.org/1999/xlink" content-type="institution" xlink:title="Guizhou Culture Collection" id="ABBRID0EQZAK" xlink:type="simple">GZCC</abbrev> 18–0006); Thailand. Krabi: near Pali, Mueang Krabi District, on submerged decaying rachis of <italic><tp:taxon-name><tp:taxon-name-part taxon-name-part-type="genus" reg="Nypa">Nypa</tp:taxon-name-part><tp:taxon-name-part taxon-name-part-type="species" reg="fruticans">fruticans</tp:taxon-name-part></tp:taxon-name></italic> Wurmb (<italic><tp:taxon-name><tp:taxon-name-part taxon-name-part-type="family">Arecaceae</tp:taxon-name-part></tp:taxon-name></italic>), 30 August 2017, S.N.Zhang, SNT208 (paratype: <abbrev xmlns:xlink="http://www.w3.org/1999/xlink" content-type="institution" xlink:title="Mae Fah Luang University Herbarium Collection" id="ABBRID0EH1AK" xlink:type="simple">MFLU</abbrev> 18–1578; living culture <abbrev xmlns:xlink="http://www.w3.org/1999/xlink" content-type="institution" xlink:title="Mae Fah Luang University Culture Collection, Chiang Rai, Thailand" id="ABBRID0EM1AK" xlink:type="simple">MFLUCC</abbrev> 17–2518 = <abbrev xmlns:xlink="http://www.w3.org/1999/xlink" content-type="institution" xlink:title="Guizhou Culture Collection" id="ABBRID0ER1AK" xlink:type="simple">GZCC</abbrev> 18–0007).</p></tp:treatment-sec><tp:treatment-sec sec-type="habitat" id="SECID0EW1AK"><title>Habitat and distribution.</title><p>Inhabiting Thai mangrove forests, Andaman sea (west) coastline, Thailand.</p></tp:treatment-sec><tp:treatment-sec sec-type="notes" id="SECID0E21AK"><title>Notes.</title><p><italic><tp:taxon-name><tp:taxon-name-part taxon-name-part-type="genus" reg="Striatiguttula">Striatiguttula</tp:taxon-name-part><tp:taxon-name-part taxon-name-part-type="species" reg="nypae">nypae</tp:taxon-name-part></tp:taxon-name></italic> varies in ascomatal appearance, mostly immersed beneath the plant surface, sometimes visible as a papilla or dome-shaped area on the plant surface, and becomes erumpent to superficial, with a papilla or a short to long neck. The typical morphological characters of <italic><tp:taxon-name><tp:taxon-name-part taxon-name-part-type="genus" reg="Striatiguttula">S.</tp:taxon-name-part><tp:taxon-name-part taxon-name-part-type="species" reg="nypae">nypae</tp:taxon-name-part></tp:taxon-name></italic> are the appearance of stromata, with interwoven pale brown hyphae or setae at the apex of the neck, and the hyaline <!--PageBreak  --><!--PageBreak  -->to brown, 1–3-septate, fusiform ascospores, striate, guttulate, with slightly paler end cells and a mucilaginous sheath. We have compared <italic><tp:taxon-name><tp:taxon-name-part taxon-name-part-type="genus" reg="Striatiguttula">Striatiguttula</tp:taxon-name-part><tp:taxon-name-part taxon-name-part-type="species" reg="nypae">nypae</tp:taxon-name-part></tp:taxon-name></italic> to previously encountered species on <italic><tp:taxon-name><tp:taxon-name-part taxon-name-part-type="genus" reg="Nypa">Nypa</tp:taxon-name-part><tp:taxon-name-part taxon-name-part-type="species" reg="fruticans">fruticans</tp:taxon-name-part></tp:taxon-name></italic>, and several morphologically similar mangrove fungal species. However, the striation of ascospores can be a reliable morphological character to distinguish <italic><tp:taxon-name><tp:taxon-name-part taxon-name-part-type="genus" reg="Striatiguttula">Striatiguttula</tp:taxon-name-part><tp:taxon-name-part taxon-name-part-type="species" reg="nypae">nypae</tp:taxon-name-part></tp:taxon-name></italic> from <italic><tp:taxon-name><tp:taxon-name-part taxon-name-part-type="genus" reg="Astrosphaeriella">Astrosphaeriella</tp:taxon-name-part><tp:taxon-name-part taxon-name-part-type="species" reg="nipicola">nipicola</tp:taxon-name-part></tp:taxon-name></italic> (<xref ref-type="bibr" rid="B30">Hyde and Fröhlich 1998</xref>), <italic><tp:taxon-name><tp:taxon-name-part taxon-name-part-type="genus" reg="Astrosphaeriella">A.</tp:taxon-name-part><tp:taxon-name-part taxon-name-part-type="species" reg="nypae">nypae</tp:taxon-name-part></tp:taxon-name></italic> (<xref ref-type="bibr" rid="B27">Hyde 1992a</xref>) and <italic><tp:taxon-name><tp:taxon-name-part taxon-name-part-type="genus" reg="Leptosphaeria">Leptosphaeria</tp:taxon-name-part></tp:taxon-name></italic> spp. (<xref ref-type="bibr" rid="B85">Spegazzini 1881</xref>, <xref ref-type="bibr" rid="B5">Cribb and Cribb 1955</xref>, <xref ref-type="bibr" rid="B24">Hyde et al. 1999</xref>, <xref ref-type="bibr" rid="B63">Pang et al. 2011</xref>), which are characterized by one or three septa and hyaline or brown ascospores. The presence of erumpent to superficial stromata, the number of septa and size of ascospores in <italic><tp:taxon-name><tp:taxon-name-part taxon-name-part-type="genus" reg="Striatiguttula">S.</tp:taxon-name-part><tp:taxon-name-part taxon-name-part-type="species" reg="nypae">nypae</tp:taxon-name-part></tp:taxon-name></italic> are also different from <italic><tp:taxon-name><tp:taxon-name-part taxon-name-part-type="genus" reg="Trematosphaeria">Trematosphaeria</tp:taxon-name-part></tp:taxon-name></italic> spp. (Table <xref ref-type="table" rid="T3">3</xref>), despite being quite similar in ascospore morphology. In addition, the phylogenetic analysis showed that the three isolates of <italic><tp:taxon-name><tp:taxon-name-part taxon-name-part-type="genus" reg="Striatiguttula">Striatiguttula</tp:taxon-name-part><tp:taxon-name-part taxon-name-part-type="species" reg="nypae">nypae</tp:taxon-name-part></tp:taxon-name></italic> clustered together and were distinct from <italic><tp:taxon-name><tp:taxon-name-part taxon-name-part-type="genus" reg="Striatiguttula">S.</tp:taxon-name-part><tp:taxon-name-part taxon-name-part-type="species" reg="phoenicis">phoenicis</tp:taxon-name-part></tp:taxon-name></italic>.</p><table-wrap id="T3" position="float" orientation="portrait"><label>Table 3.</label><caption><p>Morphological comparison of three new species to <italic><tp:taxon-name><tp:taxon-name-part taxon-name-part-type="genus" reg="Trematosphaeria">Trematosphaeria</tp:taxon-name-part><tp:taxon-name-part taxon-name-part-type="species" reg="lineolatispora">lineolatispora</tp:taxon-name-part></tp:taxon-name></italic>, <italic><tp:taxon-name><tp:taxon-name-part taxon-name-part-type="genus" reg="Trematosphaeria">T.</tp:taxon-name-part><tp:taxon-name-part taxon-name-part-type="species" reg="mangrovis">mangrovis</tp:taxon-name-part></tp:taxon-name></italic> and <italic><tp:taxon-name><tp:taxon-name-part taxon-name-part-type="genus" reg="Trematosphaeria">T.</tp:taxon-name-part><tp:taxon-name-part taxon-name-part-type="species" reg="striataspora">striataspora</tp:taxon-name-part></tp:taxon-name></italic>.</p></caption><table id="TID0EOWCK" rules="all"><tbody><tr><th rowspan="2" colspan="1">Taxa</th><th rowspan="1" colspan="2">Ascomata</th><th rowspan="2" colspan="1">Peridium (µm)</th><th rowspan="2" colspan="1">Pseudoparaphyses (µm)</th><th rowspan="2" colspan="1">Asci (µm)</th><th rowspan="1" colspan="2">Ascospores</th><th rowspan="2" colspan="1">References</th></tr><tr><th rowspan="1" colspan="1">Ascomata morphology</th><th rowspan="1" colspan="1">(high × diam. μm)</th><th rowspan="1" colspan="1">Ascospores morphology</th><th rowspan="1" colspan="1">Ascospores size (µm)</th></tr><tr><td rowspan="1" colspan="1">
                      <italic><tp:taxon-name>
                          <tp:taxon-name-part taxon-name-part-type="genus" reg="Longicorpus">Longicorpus</tp:taxon-name-part>
                          <tp:taxon-name-part taxon-name-part-type="species" reg="striataspora">striataspora</tp:taxon-name-part>
                        </tp:taxon-name></italic>
                    </td><td rowspan="1" colspan="1">Immersed, erumpent, ampulliform, subglobose or conical, CA</td><td rowspan="1" colspan="1">300–500 × 230–560</td><td rowspan="1" colspan="1">11–15</td><td rowspan="1" colspan="1">1.5</td><td rowspan="1" colspan="1">85–160 × 10–17</td><td rowspan="1" colspan="1">Fusiform, 1–3-septate, CC</td><td rowspan="1" colspan="1">24–45 × 7–8.8</td><td rowspan="1" colspan="1">This study</td></tr><tr><td rowspan="1" colspan="1">
                      <italic><tp:taxon-name>
                          <tp:taxon-name-part taxon-name-part-type="genus" reg="Striatiguttula">Striatiguttula</tp:taxon-name-part>
                          <tp:taxon-name-part taxon-name-part-type="species" reg="nypae">nypae</tp:taxon-name-part>
                        </tp:taxon-name></italic>
                    </td><td rowspan="1" colspan="1">Immersed and erumpent to superficial, subglobose or conical, uni-loculate or bi-loculate, CA</td><td rowspan="1" colspan="1">240–380 × 195–385</td><td rowspan="1" colspan="1">9–16</td><td rowspan="1" colspan="1">1–2</td><td rowspan="1" colspan="1">64–145 × 8–17</td><td rowspan="1" colspan="1">Fusiform, 1–3-septate, CC</td><td rowspan="1" colspan="1">18–26 × 4–6</td><td rowspan="1" colspan="1">This study</td></tr><tr><td rowspan="1" colspan="1">
                      <italic><tp:taxon-name>
                          <tp:taxon-name-part taxon-name-part-type="genus" reg="Striatiguttula">Striatiguttula</tp:taxon-name-part>
                          <tp:taxon-name-part taxon-name-part-type="species" reg="phoenicis">phoenicis</tp:taxon-name-part>
                        </tp:taxon-name></italic>
                    </td><td rowspan="1" colspan="1">Immersed, erumpent, ampulliform, subglobose, uni-loculate, CB</td><td rowspan="1" colspan="1">195–580 × 135–390</td><td rowspan="1" colspan="1">10–24</td><td rowspan="1" colspan="1">1–2</td><td rowspan="1" colspan="1">89–141 × 12–18</td><td rowspan="1" colspan="1">Fusiform to ellipsoidal, 1–3-septate, CC but nearly concolorous</td><td rowspan="1" colspan="1">20–29 × 6–10</td><td rowspan="1" colspan="1">This study</td></tr><tr><td rowspan="1" colspan="1"><italic><tp:taxon-name><tp:taxon-name-part taxon-name-part-type="genus" reg="Trematosphaeria">Trematosphaeria</tp:taxon-name-part><tp:taxon-name-part taxon-name-part-type="species" reg="lineolatispora">lineolatispora</tp:taxon-name-part></tp:taxon-name></italic> K.D. Hyde</td><td rowspan="1" colspan="1">Immersed with a flattened base, conical to subglobose, clypeate, ostiolate, papillate</td><td rowspan="1" colspan="1">90–180 × 216–360</td><td rowspan="1" colspan="1">up to 25</td><td rowspan="1" colspan="1">2–4</td><td rowspan="1" colspan="1">120–204 × 14–18</td><td rowspan="1" colspan="1">Fusiform, mostly 5-septate; CC</td><td rowspan="1" colspan="1">34–48 × 7–10</td><td rowspan="1" colspan="1">
                      <xref ref-type="bibr" rid="B28">Hyde 1992b</xref>
                    </td></tr><tr><td rowspan="1" colspan="1"><italic><tp:taxon-name><tp:taxon-name-part taxon-name-part-type="genus" reg="Trematosphaeria">Trematosphaeria</tp:taxon-name-part><tp:taxon-name-part taxon-name-part-type="species" reg="mangrovis">mangrovis</tp:taxon-name-part></tp:taxon-name></italic> Kohlm.</td><td rowspan="1" colspan="1">Semi-immersed, conical or subglobose, papillate</td><td rowspan="1" colspan="1">380–750 × 450–800</td><td rowspan="1" colspan="1">64–88</td><td rowspan="1" colspan="1">1.6–2.2</td><td rowspan="1" colspan="1">190–220 × 20–22</td><td rowspan="1" colspan="1">Broad fusiform or ellipsoidal, 3-septate, CC but no striations</td><td rowspan="1" colspan="1">30–35.6–41 × 10–11.8–13 (–16.5)</td><td rowspan="1" colspan="1">
                      <xref ref-type="bibr" rid="B42">Kohlmeyer 1968</xref>
                    </td></tr><tr><td rowspan="1" colspan="1"><italic><tp:taxon-name><tp:taxon-name-part taxon-name-part-type="genus" reg="Trematosphaeria">Trematosphaeria</tp:taxon-name-part><tp:taxon-name-part taxon-name-part-type="species" reg="striataspora">striataspora</tp:taxon-name-part></tp:taxon-name></italic> K.D. Hyde</td><td rowspan="1" colspan="1">Developing amongst the host cortical cells beneath the host epidermis, ampulliform, subglobose or conical, CA</td><td rowspan="1" colspan="1">176–355 × 352–528</td><td rowspan="1" colspan="1">42–57 (clypeus), thin-walled</td><td rowspan="1" colspan="1">0.8–2.1</td><td rowspan="1" colspan="1">99–173 × 11–23</td><td rowspan="1" colspan="1">Fusiform, 3(–6)- septate, CC</td><td rowspan="1" colspan="1">31–38 × 6–9</td><td rowspan="1" colspan="1">
                      <xref ref-type="bibr" rid="B29">Hyde 1988</xref>
                    </td></tr></tbody></table><table-wrap-foot><fn><p><bold>CA</bold>: (Characteristics A) clypeate, ostiolate, periphysate, papillate;</p><p><bold>CB</bold>: (Characteristics B) ostiolate, periphysate, papillate;</p><p><bold>CC</bold>: (Characteristics C) central cells larger, brown, end cells smaller and paler, ascospore wall covered in distinct longitudinal striations, and surrounded by a sheath.</p></fn></table-wrap-foot></table-wrap></tp:treatment-sec><ref-list><ref id="B30"><mixed-citation xmlns:xlink="http://www.w3.org/1999/xlink" xlink:type="simple"><person-group><name name-style="western"><surname>Hyde</surname><given-names>KD</given-names></name><name name-style="western"><surname>Fröhlich</surname><given-names>J</given-names></name></person-group> (<year>1998</year>) <article-title>Fungi from palms XXXVII. The genus <italic><tp:taxon-name><tp:taxon-name-part taxon-name-part-type="genus">Astrosphaeriella</tp:taxon-name-part></tp:taxon-name></italic>, including ten new species.</article-title><source>Sydowia</source><volume>50</volume>(<issue>1</issue>): <fpage>81</fpage>–<lpage>132</lpage>.</mixed-citation></ref><ref id="B27"><mixed-citation xmlns:xlink="http://www.w3.org/1999/xlink" xlink:type="simple"><person-group><name name-style="western"><surname>Hyde</surname><given-names>KD</given-names></name></person-group> (<year>1992a</year>) <article-title>Fungi from decaying intertidal fronds of <italic><tp:taxon-name><tp:taxon-name-part taxon-name-part-type="genus">Nypa</tp:taxon-name-part><tp:taxon-name-part taxon-name-part-type="species">fruticans</tp:taxon-name-part></tp:taxon-name></italic>, including three new genera and four new species.</article-title><source>Botanical Journal of the Linnean Society</source><volume>110</volume>: <fpage>95</fpage>–<lpage>110</lpage>. <ext-link xlink:type="simple" ext-link-type="doi" xlink:href="10.1111/j.1095-8339.1992.tb00284.x">https://doi.org/10.1111/j.1095-8339.1992.tb00284.x</ext-link></mixed-citation></ref><ref id="B85"><mixed-citation xmlns:xlink="http://www.w3.org/1999/xlink" xlink:type="simple"><person-group><name name-style="western"><surname>Spegazzini</surname><given-names>CL</given-names></name></person-group> (<year>1881</year>) <article-title>Fungi Argentini additis nonnullis Brasiliensibus Montevideensibusque.</article-title><source>Anales de la Sociedad Cientifica Argentina</source><volume>12</volume>(<issue>4</issue>): <fpage>174</fpage>–<lpage>189</lpage>.</mixed-citation></ref><ref id="B5"><mixed-citation xmlns:xlink="http://www.w3.org/1999/xlink" xlink:type="simple"><person-group><name name-style="western"><surname>Cribb</surname><given-names>AB</given-names></name><name name-style="western"><surname>Cribb</surname><given-names>JW</given-names></name></person-group> (<year>1955</year>) <article-title>Marine fungi from Queensland-1.</article-title><source>University Queensland Papers, Department of Botany</source><volume>3</volume>: <fpage>77</fpage>–<lpage>81</lpage>.</mixed-citation></ref><ref id="B24"><mixed-citation xmlns:xlink="http://www.w3.org/1999/xlink" xlink:type="simple"><person-group><name name-style="western"><surname>Hyde</surname><given-names>KD</given-names></name><name name-style="western"><surname>Goh</surname><given-names>TK</given-names></name><name name-style="western"><surname>Lu</surname><given-names>BS</given-names></name><name name-style="western"><surname>Alias</surname><given-names>SA</given-names></name></person-group> (<year>1999</year>) <article-title>Eleven new intertidal fungi from <italic><tp:taxon-name><tp:taxon-name-part taxon-name-part-type="genus">Nypa</tp:taxon-name-part><tp:taxon-name-part taxon-name-part-type="species">fruticans</tp:taxon-name-part></tp:taxon-name></italic>.</article-title><source>Mycological Research</source><volume>103</volume>(<issue>11</issue>): <fpage>1409</fpage>–<lpage>1422</lpage>. <ext-link xlink:type="simple" ext-link-type="doi" xlink:href="10.1017/S0953756299008667">https://doi.org/10.1017/S0953756299008667</ext-link></mixed-citation></ref><ref id="B63"><mixed-citation xmlns:xlink="http://www.w3.org/1999/xlink" xlink:type="simple"><person-group><name name-style="western"><surname>Pang</surname><given-names>KL</given-names></name><name name-style="western"><surname>Jheng</surname><given-names>JS</given-names></name><name name-style="western"><surname>Jones</surname><given-names>EBG</given-names></name></person-group> (<year>2011</year>) Marine mangrove fungi of Taiwan. National Taiwan Ocean University</mixed-citation></ref><ref id="B28"><mixed-citation xmlns:xlink="http://www.w3.org/1999/xlink" xlink:type="simple"><person-group><name name-style="western"><surname>Hyde</surname><given-names>KD</given-names></name></person-group> (<year>1992b</year>) <article-title>Intertidal mangrove fungi from the west coast of Mexico, including one new genus and two new species.</article-title><source>Mycological Research</source><volume>96</volume>(<issue>1</issue>): <fpage>25</fpage>–<lpage>30</lpage>. <ext-link xlink:type="simple" ext-link-type="doi" xlink:href="10.1016/S0953-7562(09)80992-1">https://doi.org/10.1016/S0953-7562(09)80992-1</ext-link></mixed-citation></ref><ref id="B42"><mixed-citation xmlns:xlink="http://www.w3.org/1999/xlink" xlink:type="simple"><person-group><name name-style="western"><surname>Kohlmeyer</surname><given-names>J</given-names></name></person-group> (<year>1968</year>) <article-title>A new <italic><tp:taxon-name><tp:taxon-name-part taxon-name-part-type="genus">Trematosphaeria</tp:taxon-name-part></tp:taxon-name></italic> from roots of <italic><tp:taxon-name><tp:taxon-name-part taxon-name-part-type="genus">Rhizophora</tp:taxon-name-part><tp:taxon-name-part taxon-name-part-type="species">racemosa</tp:taxon-name-part></tp:taxon-name></italic>.</article-title><source>Mycopathologia et Mycologia Applicata</source><volume>34</volume>: <fpage>1</fpage>–<lpage>5</lpage>. <ext-link xlink:type="simple" ext-link-type="doi" xlink:href="10.1007/BF02050837">https://doi.org/10.1007/BF02050837</ext-link></mixed-citation></ref><ref id="B29"><mixed-citation xmlns:xlink="http://www.w3.org/1999/xlink" xlink:type="simple"><person-group><name name-style="western"><surname>Hyde</surname><given-names>KD</given-names></name></person-group> (<year>1988</year>) <article-title>Studies on the tropical marine fungi of Brunei.</article-title><source>Botanical Journal of the Linnean Society</source><volume>98</volume>: <fpage>135</fpage>–<lpage>151</lpage>. <ext-link xlink:type="simple" ext-link-type="doi" xlink:href="10.1111/j.1095-8339.1988.tb01700.x">https://doi.org/10.1111/j.1095-8339.1988.tb01700.x</ext-link></mixed-citation></ref></ref-list></tp:taxon-treatment>
