# Supplementary material for: Striatiguttulaceae, a new pleosporalean family to accommodate Longicorpus and Striatiguttula gen. nov. from palms
Source: MycoKeys. 2019 Apr 1;49:99–129. doi: 10.3897/mycokeys.49.30886 (PMC6477835; doi:10.3897/mycokeys.49.30886)
Supplement: XML Treatment for Striatiguttula phoenicis [file mycokeys.49.30886-treatment4.xml]

<!DOCTYPE tp:taxon-treatment
  PUBLIC "-//TaxonX//DTD Taxonomic Treatment Publishing DTD v0 20100105//EN" "tax-treatment-NSO.dtd">
<tp:taxon-treatment xmlns:tp="http://www.plazi.org/taxpub"><tp:treatment-meta><kwd-group><label>Taxon classification</label><kwd><named-content xmlns:xlink="http://www.w3.org/1999/xlink" content-type="kingdom">Fungi</named-content></kwd><kwd><named-content xmlns:xlink="http://www.w3.org/1999/xlink" content-type="order">Pleosporales</named-content></kwd><kwd><named-content xmlns:xlink="http://www.w3.org/1999/xlink" content-type="family">Striatiguttulaceae</named-content></kwd></kwd-group><mixed-citation publication-type="journal"><person-group><name><surname>Zhang</surname><given-names>Sheng-Nan</given-names></name><name><surname>D. Hyde</surname><given-names>Kevin</given-names></name><name><surname>Gareth Jones</surname><given-names>E.B.</given-names></name><name><surname>Jeewon</surname><given-names>Rajesh</given-names></name><name><surname>Cheewangkoon</surname><given-names>Ratchadawan</given-names></name><name><surname>Liu</surname><given-names>Jian-Kui</given-names></name></person-group><article-title><tp:taxon-name><tp:taxon-name-part taxon-name-part-type="family">Striatiguttulaceae</tp:taxon-name-part></tp:taxon-name>, a new pleosporalean family to accommodate <italic><tp:taxon-name><tp:taxon-name-part taxon-name-part-type="genus" reg="Longicorpus">Longicorpus</tp:taxon-name-part></tp:taxon-name></italic> and <italic><tp:taxon-name><tp:taxon-name-part taxon-name-part-type="genus" reg="Striatiguttula">Striatiguttula</tp:taxon-name-part></tp:taxon-name></italic> gen. nov. from palms</article-title><source>MycoKeys</source><day>01</day><month>4</month><year>2019</year><volume>49</volume><fpage>99</fpage><lpage>129</lpage><pub-id pub-id-type="doi">10.3897/mycokeys.49.30886</pub-id></mixed-citation></tp:treatment-meta><tp:nomenclature><tp:taxon-name>
              <tp:taxon-name-part taxon-name-part-type="genus" reg="Striatiguttula">Striatiguttula</tp:taxon-name-part>
              <tp:taxon-name-part taxon-name-part-type="species" reg="phoenicis">phoenicis</tp:taxon-name-part>
              <object-id xmlns:xlink="http://www.w3.org/1999/xlink" content-type="mycobank" xlink:type="simple">MB828275</object-id>
            </tp:taxon-name><tp:taxon-authority>S.N.Zhang, K.D.Hyde &amp; J.K.Liu, sp. nov.</tp:taxon-authority><xref ref-type="fig" rid="F5">Figure 4</xref><!--PageBreak  --></tp:nomenclature><tp:treatment-sec sec-type="etymology" id="SECID0EMMBK"><title>Etymology.</title><p>The epithet referring to the host on which the fungus was collected.</p></tp:treatment-sec><tp:treatment-sec sec-type="material" id="SECID0ERMBK"><title>Type.</title><p>THAILAND. Ranong: Amphoe Mueang Ranong, Tambon Ngao, on decayed rachis of <italic><tp:taxon-name><tp:taxon-name-part taxon-name-part-type="genus" reg="Phoenix">Phoenix</tp:taxon-name-part><tp:taxon-name-part taxon-name-part-type="species" reg="paludosa">paludosa</tp:taxon-name-part></tp:taxon-name></italic> Roxb. (<italic><tp:taxon-name><tp:taxon-name-part taxon-name-part-type="family">Arecaceae</tp:taxon-name-part></tp:taxon-name></italic>), 6 December 2016, S.N.Zhang, SNT51 (holotype: <abbrev xmlns:xlink="http://www.w3.org/1999/xlink" content-type="institution" xlink:title="Mae Fah Luang University Herbarium Collection" id="ABBRID0EJNBK" xlink:type="simple">MFLU</abbrev> 18–1579; isotype: HKAS 97481; ex-type culture <abbrev xmlns:xlink="http://www.w3.org/1999/xlink" content-type="institution" xlink:title="Mae Fah Luang University Culture Collection, Chiang Rai, Thailand" id="ABBRID0EONBK" xlink:type="simple">MFLUCC</abbrev> 18–0266 = <abbrev xmlns:xlink="http://www.w3.org/1999/xlink" content-type="institution" xlink:title="Guizhou Culture Collection" id="ABBRID0ETNBK" xlink:type="simple">GZCC</abbrev> 18–0008).</p></tp:treatment-sec><tp:treatment-sec sec-type="description" id="SECID0EYNBK"><title>Description.</title><p><italic>Saprobic</italic> on mangrove date palm <italic><tp:taxon-name><tp:taxon-name-part taxon-name-part-type="genus" reg="Phoenix">Phoenix</tp:taxon-name-part><tp:taxon-name-part taxon-name-part-type="species" reg="paludosa">paludosa</tp:taxon-name-part></tp:taxon-name></italic>. <bold>Sexual morph</bold>: <italic>Ascomata</italic> in vertical section 195–580 µm high, 135–390 µm diameter, (x̄ = 396.0 × 230.3 µm, n = 15), black, scattered, rarely gregarious, immersed, and erumpent through host epidermis by a papilla or a short neck, ampulliform, subglobose, uni-loculate, coriaceous to carbonaceous, ostiolate, periphysate, papillate, glabrous or somewhat interwoven pale brown hyphae or setae, lying around apex of the neck. <italic>Peridium</italic> 10–24 µm thin, composed of several pale brown to hyaline cells of <italic>textura angularis</italic>, compressed and pallid inwardly. Wall of the neck composed thick and elongated angular pale brown to brown cells with hyaline inner layers. <italic>Hamathecium</italic> of 1–2 µm wide, septate, branched, filamentous, anastomosing, trabeculate pseudoparaphyses, embedded in a gelatinous matrix. <italic>Asci</italic> 89–141 × 12–18 µm, (x̄ = 120.5 × 15.4 µm, n = 20), 8-spored, bitunicate, fissitunicate, cylindric-clavate, pedicellate, apically rounded, with an ocular chamber. <italic>Ascospores</italic> 20–29 × 6–10 µm, (x̄ = 24.5 × 7.8 µm, n = 40), hyaline to brown (all cells nearly concolorous), uniseriate to biseriate, fusiform to ellipsoidal, 1–3-septate, constricted at the central septum, the upper middle cell slightly swollen and larger, straight or slightly curved, striate, guttulate, surrounded by an irregular mucilaginous sheath. <bold>Asexual morph</bold>: Undetermined.</p><fig id="F5" position="float" orientation="portrait"><label>Figure 4.</label><caption><p><italic><tp:taxon-name><tp:taxon-name-part taxon-name-part-type="genus" reg="Striatiguttula">Striatiguttula</tp:taxon-name-part><tp:taxon-name-part taxon-name-part-type="species" reg="phoenicis">phoenicis</tp:taxon-name-part></tp:taxon-name></italic> (holotype <abbrev xmlns:xlink="http://www.w3.org/1999/xlink" content-type="institution" xlink:title="Mae Fah Luang University Herbarium Collection" id="ABBRID0EZPBK" xlink:type="simple">MFLU</abbrev> 18–1579). <bold>a–c</bold> Appearance of ascoma on host surface <bold>d, e</bold> vertical section through an ascoma <bold>f</bold> ostiole <bold>g</bold> apex of the neck, with somewhat interwoven pale brown hyphae or setae <bold>h</bold> structure of peridium <bold>i, j</bold> pseudoparaphyses <bold>k–n</bold> asci <bold>o–t</bold> ascospores <bold>u</bold> ascospore in India ink and presenting a clear mucilaginous sheath <bold>v</bold> germinating ascospore <bold>w</bold> colony on PDA. Scale bars: 500 μm (<bold>a</bold>), 100 μm (<bold>b, c</bold>), 200 μm (<bold>d, e</bold>), 50 μm <bold>(f, g</bold>), 20 μm (<bold>h, k–n</bold>), 10 μm (<bold>i, j, o–v</bold>).</p></caption><graphic xmlns:xlink="http://www.w3.org/1999/xlink" xlink:href="mycokeys-49-099-g004.jpg" position="float" orientation="portrait" xlink:type="simple" id="oo_280921.jpg"/></fig><!--PageBreak  --></tp:treatment-sec><tp:treatment-sec sec-type="description" id="SECID0EGRBK"><title>Culture characteristics.</title><p>Colonies on PDA attaining 14 mm diam within 21 days at 25 °C under natural light, velvety, centrally raised, greenish grey or greyish olivaceous, reverse dull olivaceous or grey, with a margin of translucent, milky white to hyaline mycelium.</p><!--PageBreak  --></tp:treatment-sec><tp:treatment-sec sec-type="habitat" id="SECID0EMRBK"><title>Habitat and distribution.</title><p>Inhabiting Thai mangrove forests, Andaman sea (west) coastline, Thailand.</p></tp:treatment-sec><tp:treatment-sec sec-type="notes" id="SECID0ERRBK"><title>Notes.</title><p>The fusiform to ellipsoidal, 1–3-septate ascospores of <italic><tp:taxon-name><tp:taxon-name-part taxon-name-part-type="genus" reg="Striatiguttula">Striatiguttula</tp:taxon-name-part><tp:taxon-name-part taxon-name-part-type="species" reg="phoenicis">phoenicis</tp:taxon-name-part></tp:taxon-name></italic> is similar to those of <italic><tp:taxon-name><tp:taxon-name-part taxon-name-part-type="genus" reg="Trematosphaeria">Trematosphaeria</tp:taxon-name-part><tp:taxon-name-part taxon-name-part-type="species" reg="mangrovis">mangrovis</tp:taxon-name-part></tp:taxon-name></italic>, associated with submerged roots of mangrove trees. However, <italic><tp:taxon-name><tp:taxon-name-part taxon-name-part-type="genus" reg="Striatiguttula">Striatiguttula</tp:taxon-name-part><tp:taxon-name-part taxon-name-part-type="species" reg="phoenicis">phoenicis</tp:taxon-name-part></tp:taxon-name></italic> differs from <italic><tp:taxon-name><tp:taxon-name-part taxon-name-part-type="genus" reg="Trematosphaeria">T.</tp:taxon-name-part><tp:taxon-name-part taxon-name-part-type="species" reg="mangrovis">mangrovis</tp:taxon-name-part></tp:taxon-name></italic> (<xref ref-type="bibr" rid="B42">Kohlmeyer 1968</xref>) as the latter has larger ascospores and lacks striations (Table <xref ref-type="table" rid="T3">3</xref>). <italic><tp:taxon-name><tp:taxon-name-part taxon-name-part-type="genus" reg="Striatiguttula">Striatiguttula</tp:taxon-name-part><tp:taxon-name-part taxon-name-part-type="species" reg="phoenicis">phoenicis</tp:taxon-name-part></tp:taxon-name></italic> is morphologically different from <italic><tp:taxon-name><tp:taxon-name-part taxon-name-part-type="genus" reg="Striatiguttula">S.</tp:taxon-name-part><tp:taxon-name-part taxon-name-part-type="species" reg="nypae">nypae</tp:taxon-name-part></tp:taxon-name></italic> as it has ellipsoidal ascospores which are broader in width. Currently, the erumpent to superficial stromata have not been found in <italic><tp:taxon-name><tp:taxon-name-part taxon-name-part-type="genus" reg="Striatiguttula">S.</tp:taxon-name-part><tp:taxon-name-part taxon-name-part-type="species" reg="phoenicis">phoenicis</tp:taxon-name-part></tp:taxon-name></italic>. The phylogenetic analysis also confirms that they are distinct species. There are 26 noticeable nucleotide differences across the 474 nucleotides (Suppl. material <xref ref-type="supplementary-material" rid="S1">1</xref>) of ribosomal ITS sequence data (strains: <abbrev xmlns:xlink="http://www.w3.org/1999/xlink" content-type="institution" xlink:title="Mae Fah Luang University Culture Collection, Chiang Rai, Thailand" id="ABBRID0EQUBK" xlink:type="simple">MFLUCC</abbrev> 18–0266 vs. <abbrev xmlns:xlink="http://www.w3.org/1999/xlink" content-type="institution" xlink:title="Mae Fah Luang University Culture Collection, Chiang Rai, Thailand" id="ABBRID0EVUBK" xlink:type="simple">MFLUCC</abbrev> 18–0265, <abbrev xmlns:xlink="http://www.w3.org/1999/xlink" content-type="institution" xlink:title="Mae Fah Luang University Culture Collection, Chiang Rai, Thailand" id="ABBRID0E1UBK" xlink:type="simple">MFLUCC</abbrev> 17–2517 and <abbrev xmlns:xlink="http://www.w3.org/1999/xlink" content-type="institution" xlink:title="Mae Fah Luang University Culture Collection, Chiang Rai, Thailand" id="ABBRID0E6UBK" xlink:type="simple">MFLUCC</abbrev> 17–2518).</p></tp:treatment-sec><tp:treatment-sec><!--Section generated to contain objects referenced in tp:taxon-treatment.--><table-wrap id="T3" position="float" orientation="portrait"><label>Table 3.</label><caption><p>Morphological comparison of three new species to <italic><tp:taxon-name><tp:taxon-name-part taxon-name-part-type="genus" reg="Trematosphaeria">Trematosphaeria</tp:taxon-name-part><tp:taxon-name-part taxon-name-part-type="species" reg="lineolatispora">lineolatispora</tp:taxon-name-part></tp:taxon-name></italic>, <italic><tp:taxon-name><tp:taxon-name-part taxon-name-part-type="genus" reg="Trematosphaeria">T.</tp:taxon-name-part><tp:taxon-name-part taxon-name-part-type="species" reg="mangrovis">mangrovis</tp:taxon-name-part></tp:taxon-name></italic> and <italic><tp:taxon-name><tp:taxon-name-part taxon-name-part-type="genus" reg="Trematosphaeria">T.</tp:taxon-name-part><tp:taxon-name-part taxon-name-part-type="species" reg="striataspora">striataspora</tp:taxon-name-part></tp:taxon-name></italic>.</p></caption><table id="TID0EOWCK" rules="all"><tbody><tr><th rowspan="2" colspan="1">Taxa</th><th rowspan="1" colspan="2">Ascomata</th><th rowspan="2" colspan="1">Peridium (µm)</th><th rowspan="2" colspan="1">Pseudoparaphyses (µm)</th><th rowspan="2" colspan="1">Asci (µm)</th><th rowspan="1" colspan="2">Ascospores</th><th rowspan="2" colspan="1">References</th></tr><tr><th rowspan="1" colspan="1">Ascomata morphology</th><th rowspan="1" colspan="1">(high × diam. μm)</th><th rowspan="1" colspan="1">Ascospores morphology</th><th rowspan="1" colspan="1">Ascospores size (µm)</th></tr><tr><td rowspan="1" colspan="1">
                      <italic><tp:taxon-name>
                          <tp:taxon-name-part taxon-name-part-type="genus" reg="Longicorpus">Longicorpus</tp:taxon-name-part>
                          <tp:taxon-name-part taxon-name-part-type="species" reg="striataspora">striataspora</tp:taxon-name-part>
                        </tp:taxon-name></italic>
                    </td><td rowspan="1" colspan="1">Immersed, erumpent, ampulliform, subglobose or conical, CA</td><td rowspan="1" colspan="1">300–500 × 230–560</td><td rowspan="1" colspan="1">11–15</td><td rowspan="1" colspan="1">1.5</td><td rowspan="1" colspan="1">85–160 × 10–17</td><td rowspan="1" colspan="1">Fusiform, 1–3-septate, CC</td><td rowspan="1" colspan="1">24–45 × 7–8.8</td><td rowspan="1" colspan="1">This study</td></tr><tr><td rowspan="1" colspan="1">
                      <italic><tp:taxon-name>
                          <tp:taxon-name-part taxon-name-part-type="genus" reg="Striatiguttula">Striatiguttula</tp:taxon-name-part>
                          <tp:taxon-name-part taxon-name-part-type="species" reg="nypae">nypae</tp:taxon-name-part>
                        </tp:taxon-name></italic>
                    </td><td rowspan="1" colspan="1">Immersed and erumpent to superficial, subglobose or conical, uni-loculate or bi-loculate, CA</td><td rowspan="1" colspan="1">240–380 × 195–385</td><td rowspan="1" colspan="1">9–16</td><td rowspan="1" colspan="1">1–2</td><td rowspan="1" colspan="1">64–145 × 8–17</td><td rowspan="1" colspan="1">Fusiform, 1–3-septate, CC</td><td rowspan="1" colspan="1">18–26 × 4–6</td><td rowspan="1" colspan="1">This study</td></tr><tr><td rowspan="1" colspan="1">
                      <italic><tp:taxon-name>
                          <tp:taxon-name-part taxon-name-part-type="genus" reg="Striatiguttula">Striatiguttula</tp:taxon-name-part>
                          <tp:taxon-name-part taxon-name-part-type="species" reg="phoenicis">phoenicis</tp:taxon-name-part>
                        </tp:taxon-name></italic>
                    </td><td rowspan="1" colspan="1">Immersed, erumpent, ampulliform, subglobose, uni-loculate, CB</td><td rowspan="1" colspan="1">195–580 × 135–390</td><td rowspan="1" colspan="1">10–24</td><td rowspan="1" colspan="1">1–2</td><td rowspan="1" colspan="1">89–141 × 12–18</td><td rowspan="1" colspan="1">Fusiform to ellipsoidal, 1–3-septate, CC but nearly concolorous</td><td rowspan="1" colspan="1">20–29 × 6–10</td><td rowspan="1" colspan="1">This study</td></tr><tr><td rowspan="1" colspan="1"><italic><tp:taxon-name><tp:taxon-name-part taxon-name-part-type="genus" reg="Trematosphaeria">Trematosphaeria</tp:taxon-name-part><tp:taxon-name-part taxon-name-part-type="species" reg="lineolatispora">lineolatispora</tp:taxon-name-part></tp:taxon-name></italic> K.D. Hyde</td><td rowspan="1" colspan="1">Immersed with a flattened base, conical to subglobose, clypeate, ostiolate, papillate</td><td rowspan="1" colspan="1">90–180 × 216–360</td><td rowspan="1" colspan="1">up to 25</td><td rowspan="1" colspan="1">2–4</td><td rowspan="1" colspan="1">120–204 × 14–18</td><td rowspan="1" colspan="1">Fusiform, mostly 5-septate; CC</td><td rowspan="1" colspan="1">34–48 × 7–10</td><td rowspan="1" colspan="1">
                      <xref ref-type="bibr" rid="B28">Hyde 1992b</xref>
                    </td></tr><tr><td rowspan="1" colspan="1"><italic><tp:taxon-name><tp:taxon-name-part taxon-name-part-type="genus" reg="Trematosphaeria">Trematosphaeria</tp:taxon-name-part><tp:taxon-name-part taxon-name-part-type="species" reg="mangrovis">mangrovis</tp:taxon-name-part></tp:taxon-name></italic> Kohlm.</td><td rowspan="1" colspan="1">Semi-immersed, conical or subglobose, papillate</td><td rowspan="1" colspan="1">380–750 × 450–800</td><td rowspan="1" colspan="1">64–88</td><td rowspan="1" colspan="1">1.6–2.2</td><td rowspan="1" colspan="1">190–220 × 20–22</td><td rowspan="1" colspan="1">Broad fusiform or ellipsoidal, 3-septate, CC but no striations</td><td rowspan="1" colspan="1">30–35.6–41 × 10–11.8–13 (–16.5)</td><td rowspan="1" colspan="1">
                      <xref ref-type="bibr" rid="B42">Kohlmeyer 1968</xref>
                    </td></tr><tr><td rowspan="1" colspan="1"><italic><tp:taxon-name><tp:taxon-name-part taxon-name-part-type="genus" reg="Trematosphaeria">Trematosphaeria</tp:taxon-name-part><tp:taxon-name-part taxon-name-part-type="species" reg="striataspora">striataspora</tp:taxon-name-part></tp:taxon-name></italic> K.D. Hyde</td><td rowspan="1" colspan="1">Developing amongst the host cortical cells beneath the host epidermis, ampulliform, subglobose or conical, CA</td><td rowspan="1" colspan="1">176–355 × 352–528</td><td rowspan="1" colspan="1">42–57 (clypeus), thin-walled</td><td rowspan="1" colspan="1">0.8–2.1</td><td rowspan="1" colspan="1">99–173 × 11–23</td><td rowspan="1" colspan="1">Fusiform, 3(–6)- septate, CC</td><td rowspan="1" colspan="1">31–38 × 6–9</td><td rowspan="1" colspan="1">
                      <xref ref-type="bibr" rid="B29">Hyde 1988</xref>
                    </td></tr></tbody></table><table-wrap-foot><fn><p><bold>CA</bold>: (Characteristics A) clypeate, ostiolate, periphysate, papillate;</p><p><bold>CB</bold>: (Characteristics B) ostiolate, periphysate, papillate;</p><p><bold>CC</bold>: (Characteristics C) central cells larger, brown, end cells smaller and paler, ascospore wall covered in distinct longitudinal striations, and surrounded by a sheath.</p></fn></table-wrap-foot></table-wrap><supplementary-material xmlns:xlink="http://www.w3.org/1999/xlink" id="S1" position="float" orientation="portrait" xlink:type="simple"><label>Supplementary material 1</label><p>Phylogenetic analysis</p><media xlink:href="mycokeys-49-099-s001.doc" mimetype="application" mime-subtype="msword" position="float" orientation="portrait" xlink:type="simple" id="oo_280929.doc"/><permissions><license xlink:type="simple"><license-p>This dataset is made available under the Open Database License (http://opendatacommons.org/licenses/odbl/1.0/). The Open Database License (ODbL) is a license agreement intended to allow users to freely share, modify, and use this Dataset while maintaining this same freedom for others, provided that the original source and author(s) are credited.</license-p></license></permissions><attrib specific-use="authors">Sheng-Nan Zhang, Kevin D. Hyde, E.B. Gareth Jones, Rajesh Jeewon, Ratchadawan Cheewangkoon, Jian-Kui Liu</attrib></supplementary-material></tp:treatment-sec><ref-list><ref id="B42"><mixed-citation xmlns:xlink="http://www.w3.org/1999/xlink" xlink:type="simple"><person-group><name name-style="western"><surname>Kohlmeyer</surname><given-names>J</given-names></name></person-group> (<year>1968</year>) <article-title>A new <italic><tp:taxon-name><tp:taxon-name-part taxon-name-part-type="genus">Trematosphaeria</tp:taxon-name-part></tp:taxon-name></italic> from roots of <italic><tp:taxon-name><tp:taxon-name-part taxon-name-part-type="genus">Rhizophora</tp:taxon-name-part><tp:taxon-name-part taxon-name-part-type="species">racemosa</tp:taxon-name-part></tp:taxon-name></italic>.</article-title><source>Mycopathologia et Mycologia Applicata</source><volume>34</volume>: <fpage>1</fpage>–<lpage>5</lpage>. <ext-link xlink:type="simple" ext-link-type="doi" xlink:href="10.1007/BF02050837">https://doi.org/10.1007/BF02050837</ext-link></mixed-citation></ref><ref id="B28"><mixed-citation xmlns:xlink="http://www.w3.org/1999/xlink" xlink:type="simple"><person-group><name name-style="western"><surname>Hyde</surname><given-names>KD</given-names></name></person-group> (<year>1992b</year>) <article-title>Intertidal mangrove fungi from the west coast of Mexico, including one new genus and two new species.</article-title><source>Mycological Research</source><volume>96</volume>(<issue>1</issue>): <fpage>25</fpage>–<lpage>30</lpage>. <ext-link xlink:type="simple" ext-link-type="doi" xlink:href="10.1016/S0953-7562(09)80992-1">https://doi.org/10.1016/S0953-7562(09)80992-1</ext-link></mixed-citation></ref><ref id="B29"><mixed-citation xmlns:xlink="http://www.w3.org/1999/xlink" xlink:type="simple"><person-group><name name-style="western"><surname>Hyde</surname><given-names>KD</given-names></name></person-group> (<year>1988</year>) <article-title>Studies on the tropical marine fungi of Brunei.</article-title><source>Botanical Journal of the Linnean Society</source><volume>98</volume>: <fpage>135</fpage>–<lpage>151</lpage>. <ext-link xlink:type="simple" ext-link-type="doi" xlink:href="10.1111/j.1095-8339.1988.tb01700.x">https://doi.org/10.1111/j.1095-8339.1988.tb01700.x</ext-link></mixed-citation></ref></ref-list></tp:taxon-treatment>
