# Supplementary material for: Striatiguttulaceae, a new pleosporalean family to accommodate Longicorpus and Striatiguttula gen. nov. from palms
Source: MycoKeys. 2019 Apr 1;49:99–129. doi: 10.3897/mycokeys.49.30886 (PMC6477835; doi:10.3897/mycokeys.49.30886)
Supplement: XML Treatment for Longicorpus [file mycokeys.49.30886-treatment5.xml]

<!DOCTYPE tp:taxon-treatment
  PUBLIC "-//TaxonX//DTD Taxonomic Treatment Publishing DTD v0 20100105//EN" "tax-treatment-NSO.dtd">
<tp:taxon-treatment xmlns:tp="http://www.plazi.org/taxpub"><tp:treatment-meta><kwd-group><label>Taxon classification</label><kwd><named-content xmlns:xlink="http://www.w3.org/1999/xlink" content-type="kingdom">Fungi</named-content></kwd><kwd><named-content xmlns:xlink="http://www.w3.org/1999/xlink" content-type="order">Pleosporales</named-content></kwd><kwd><named-content xmlns:xlink="http://www.w3.org/1999/xlink" content-type="family">Striatiguttulaceae</named-content></kwd></kwd-group><mixed-citation publication-type="journal"><person-group><name><surname>Zhang</surname><given-names>Sheng-Nan</given-names></name><name><surname>D. Hyde</surname><given-names>Kevin</given-names></name><name><surname>Gareth Jones</surname><given-names>E.B.</given-names></name><name><surname>Jeewon</surname><given-names>Rajesh</given-names></name><name><surname>Cheewangkoon</surname><given-names>Ratchadawan</given-names></name><name><surname>Liu</surname><given-names>Jian-Kui</given-names></name></person-group><article-title><tp:taxon-name><tp:taxon-name-part taxon-name-part-type="family">Striatiguttulaceae</tp:taxon-name-part></tp:taxon-name>, a new pleosporalean family to accommodate <italic><tp:taxon-name><tp:taxon-name-part taxon-name-part-type="genus" reg="Longicorpus">Longicorpus</tp:taxon-name-part></tp:taxon-name></italic> and <italic><tp:taxon-name><tp:taxon-name-part taxon-name-part-type="genus" reg="Striatiguttula">Striatiguttula</tp:taxon-name-part></tp:taxon-name></italic> gen. nov. from palms</article-title><source>MycoKeys</source><day>01</day><month>4</month><year>2019</year><volume>49</volume><fpage>99</fpage><lpage>129</lpage><pub-id pub-id-type="doi">10.3897/mycokeys.49.30886</pub-id></mixed-citation></tp:treatment-meta><tp:nomenclature><tp:taxon-name>
              <tp:taxon-name-part taxon-name-part-type="genus" reg="Longicorpus">Longicorpus</tp:taxon-name-part>
              <object-id xmlns:xlink="http://www.w3.org/1999/xlink" content-type="mycobank" xlink:type="simple">MB828276</object-id>
            </tp:taxon-name><tp:taxon-authority>S.N.Zhang, K.D.Hyde &amp; J.K.Liu, gen. nov.</tp:taxon-authority></tp:nomenclature><tp:treatment-sec sec-type="etymology" id="SECID0EUWBK"><title>Etymology.</title><p>Name refers to the elongated ascomata and ascospores.</p></tp:treatment-sec><tp:treatment-sec sec-type="description" id="SECID0EZWBK"><title>Description.</title><p><italic>Saprobic</italic> on mangrove palms. <bold>Sexual morph</bold>: <italic>Ascomata</italic> black, scattered to gregarious, immersed, and erumpent through host epidermis by a papilla or a short to long neck, sometimes visible as a slightly raised, dome-shaped area, with a clypeus comprises host tissue and fungal hyphae, ampulliform, subglobose or conical, uni-loculate, coriaceous to carbonaceous, ostiolate, periphysate, papillate, glabrous or somewhat interwoven pale brown hyphae or setae. <italic>Peridium</italic> composing of pale brown or brown angular cells. <italic>Hamathecium</italic> of septate, branched, thin, anastomosing trabeculate pseudoparaphyses, embedded in a gelatinous matrix. <italic>Asci</italic> 8-spored, bitunicate, cylindric-clavate, pedicellate, apically rounded, with an ocular chamber. <italic>Ascospores</italic> uniseriate to biseriate, hyaline to brown, fusiform, 1–3-septate, the upper middle cell slightly swollen towards the central septum, and the end cells paler and smaller, striate, guttulate, surrounded by a mucilaginous sheath. <bold>Asexual morph</bold>: Undetermined.</p></tp:treatment-sec><tp:treatment-sec sec-type="type species" id="SECID0EUXBK"><title>Type species.</title><p><italic><tp:taxon-name><tp:taxon-name-part taxon-name-part-type="genus" reg="Longicorpus">Longicorpus</tp:taxon-name-part><tp:taxon-name-part taxon-name-part-type="species" reg="striataspora">striataspora</tp:taxon-name-part></tp:taxon-name></italic> (K.D.Hyde) S.N.Zhang, K.D.Hyde &amp; J.K.Liu.</p></tp:treatment-sec><tp:treatment-sec sec-type="notes" id="SECID0EFYBK"><title>Notes.</title><p><italic><tp:taxon-name><tp:taxon-name-part taxon-name-part-type="genus" reg="Longicorpus">Longicorpus</tp:taxon-name-part></tp:taxon-name></italic> differs from <italic><tp:taxon-name><tp:taxon-name-part taxon-name-part-type="genus" reg="Striatiguttula">Striatiguttula</tp:taxon-name-part></tp:taxon-name></italic> in having elongate, fusiform ascospores with relatively larger middle cells and paler end cells (Figures <xref ref-type="fig" rid="F4">3</xref>–<xref ref-type="fig" rid="F6">5</xref>). Multi-gene phylogeny also strongly supports the establishment of two genera. <italic><tp:taxon-name><tp:taxon-name-part taxon-name-part-type="genus" reg="Longicorpus">Longicorpus</tp:taxon-name-part></tp:taxon-name></italic> is sister to <italic><tp:taxon-name><tp:taxon-name-part taxon-name-part-type="genus" reg="Striatiguttula">Striatiguttula</tp:taxon-name-part></tp:taxon-name></italic> but forms a distinct phylogenetic sub-clade (Figure <xref ref-type="fig" rid="F1">1</xref>). There are noticeable differences (nucleotide substitutions) at specific positions in the large subunit nuclear ribosomal DNA: 51, 428, 436, 465 (T substituted by C); 53, 55, 102, 153, 163, 166, 251, 367, 369, 427, 435, 440, 446, 448, 466, 504, 550, 654 (C substituted by T); 130 (G substituted by A); 362, 406 (G substituted by T); 370 (C substituted by A); 547 (A substituted by C).</p><!--PageBreak  --></tp:treatment-sec><tp:treatment-sec><!--Section generated to contain objects referenced in tp:taxon-treatment.--><fig id="F4" position="float" orientation="portrait"><label>Figure 3.</label><caption><p><italic><tp:taxon-name><tp:taxon-name-part taxon-name-part-type="genus" reg="Striatiguttula">Striatiguttula</tp:taxon-name-part><tp:taxon-name-part taxon-name-part-type="species" reg="nypae">nypae</tp:taxon-name-part></tp:taxon-name></italic> (holotype <abbrev xmlns:xlink="http://www.w3.org/1999/xlink" content-type="institution" xlink:title="Mae Fah Luang University Herbarium Collection" id="ABBRID0EWWAK" xlink:type="simple">MFLU</abbrev> 18–1576, paratype <abbrev xmlns:xlink="http://www.w3.org/1999/xlink" content-type="institution" xlink:title="Mae Fah Luang University Herbarium Collection" id="ABBRID0E2WAK" xlink:type="simple">MFLU</abbrev> 18–1578). <bold>a–c</bold> Appearance of stromata on host surface <bold>d–f</bold> vertical section through a stroma <bold>g</bold> structure of peridium <bold>h</bold> structure of clypeus near the ostiole, composed of epidermoidea cells and host tissue <bold>i</bold> ostiole with periphyses <bold>j</bold> pseudoparaphyses <bold>k</bold> apex of the neck, with somewhat interwoven pale brown hyphae or setae <bold>l–o</bold> ascus <bold>p–s</bold> ascospores <bold>t</bold> ascospore in India ink and presenting a clear mucilaginous sheath <bold>u</bold> germinating ascospore <bold>v</bold> colony on PDA. Scale bars: 500 μm (<bold>a</bold>), 200 μm (<bold>b, c</bold>), 100 μm (<bold>d–f</bold>), 10 μm (<bold>g, p–s, u</bold>), 20 μm (<bold>h, i, l–o, t</bold>), 50 μm (<bold>k</bold>).</p></caption><graphic xmlns:xlink="http://www.w3.org/1999/xlink" xlink:href="mycokeys-49-099-g003.jpg" position="float" orientation="portrait" xlink:type="simple" id="oo_280918.jpg"/></fig><fig id="F6" position="float" orientation="portrait"><label>Figure 5.</label><caption><p><italic><tp:taxon-name><tp:taxon-name-part taxon-name-part-type="genus" reg="Longicorpus">Longicorpus</tp:taxon-name-part><tp:taxon-name-part taxon-name-part-type="species" reg="striataspora">striataspora</tp:taxon-name-part></tp:taxon-name></italic> (epitype <abbrev xmlns:xlink="http://www.w3.org/1999/xlink" content-type="institution" xlink:title="Mae Fah Luang University Herbarium Collection" id="ABBRID0EB6BK" xlink:type="simple">MFLU</abbrev> 18–1580, epi-paratype <abbrev xmlns:xlink="http://www.w3.org/1999/xlink" content-type="institution" xlink:title="Mae Fah Luang University Herbarium Collection" id="ABBRID0EG6BK" xlink:type="simple">MFLU</abbrev> 18–1582). <bold>a, b</bold> Appearance of ascoma on host surface <bold>c–e</bold> vertical section through an ascoma, with a clypeus near the ostiole <bold>f</bold> ostiole with periphyses <bold>g</bold> apex of the neck, with somewhat interwoven pale brown hyphae or setae <bold>h–k</bold> ascus <bold>l</bold> peridium in vertical section <bold>m</bold> vertical section of the neck, with thicker angular cells <bold>n</bold> pseudoparaphyses <bold>o–r</bold> ascospores <bold>s</bold> ascospore in India ink and presenting a clear mucilaginous sheath <bold>t</bold> germinating ascospore <bold>u, v</bold> Colony on PDA. Scale bars: 500 μm (<bold>a</bold>), 200 μm (<bold>b</bold>), 100 μm (<bold>c–e</bold>), 10 μm (<bold>f, l, n–t</bold>), 50 μm (<bold>g</bold>), 20 μm (<bold>h–k, m</bold>).</p></caption><graphic xmlns:xlink="http://www.w3.org/1999/xlink" xlink:href="mycokeys-49-099-g005.jpg" position="float" orientation="portrait" xlink:type="simple" id="oo_280924.jpg"/></fig><fig id="F1" position="float" orientation="portrait"><label>Figure 1.</label><caption><p>RAxML tree of <tp:taxon-name><tp:taxon-name-part taxon-name-part-type="order">Pleosporales</tp:taxon-name-part></tp:taxon-name> based on analysis of combined LSU, SSU, <italic>TEF1α</italic> and <italic>RPB2</italic> sequence data. Bootstrap values for <abbrev xmlns:xlink="http://www.w3.org/1999/xlink" xlink:title="maximum likelihood" id="ABBRID0E2VDI" xlink:type="simple">ML</abbrev> and <abbrev xmlns:xlink="http://www.w3.org/1999/xlink" xlink:title="Maximum parsimony" id="ABBRID0E6VDI" xlink:type="simple">MP</abbrev> equal to or greater than 75% are placed above and below the branches respectively. Branches with Bayesian posterior probabilities (PP) from <abbrev xmlns:xlink="http://www.w3.org/1999/xlink" xlink:title="Markov Chain Monte Carlo sampling" id="ABBRID0EDWDI" xlink:type="simple">MCMC</abbrev> analysis equal or greater than 0.95 are in bold. Newly generated sequences are indicated in red.</p></caption><graphic xmlns:xlink="http://www.w3.org/1999/xlink" xlink:href="mycokeys-49-099-g001.jpg" position="float" orientation="portrait" xlink:type="simple" id="oo_280907.jpg"/></fig></tp:treatment-sec></tp:taxon-treatment>
