# Supplementary material for: Striatiguttulaceae, a new pleosporalean family to accommodate Longicorpus and Striatiguttula gen. nov. from palms
Source: MycoKeys. 2019 Apr 1;49:99–129. doi: 10.3897/mycokeys.49.30886 (PMC6477835; doi:10.3897/mycokeys.49.30886)
Supplement: XML Treatment for Longicorpus striataspora [file mycokeys.49.30886-treatment6.xml]

<!DOCTYPE tp:taxon-treatment
  PUBLIC "-//TaxonX//DTD Taxonomic Treatment Publishing DTD v0 20100105//EN" "tax-treatment-NSO.dtd">
<tp:taxon-treatment xmlns:tp="http://www.plazi.org/taxpub"><tp:treatment-meta><kwd-group><label>Taxon classification</label><kwd><named-content xmlns:xlink="http://www.w3.org/1999/xlink" content-type="kingdom">Fungi</named-content></kwd><kwd><named-content xmlns:xlink="http://www.w3.org/1999/xlink" content-type="order">Pleosporales</named-content></kwd><kwd><named-content xmlns:xlink="http://www.w3.org/1999/xlink" content-type="family">Striatiguttulaceae</named-content></kwd></kwd-group><mixed-citation publication-type="journal"><person-group><name><surname>Zhang</surname><given-names>Sheng-Nan</given-names></name><name><surname>D. Hyde</surname><given-names>Kevin</given-names></name><name><surname>Gareth Jones</surname><given-names>E.B.</given-names></name><name><surname>Jeewon</surname><given-names>Rajesh</given-names></name><name><surname>Cheewangkoon</surname><given-names>Ratchadawan</given-names></name><name><surname>Liu</surname><given-names>Jian-Kui</given-names></name></person-group><article-title><tp:taxon-name><tp:taxon-name-part taxon-name-part-type="family">Striatiguttulaceae</tp:taxon-name-part></tp:taxon-name>, a new pleosporalean family to accommodate <italic><tp:taxon-name><tp:taxon-name-part taxon-name-part-type="genus" reg="Longicorpus">Longicorpus</tp:taxon-name-part></tp:taxon-name></italic> and <italic><tp:taxon-name><tp:taxon-name-part taxon-name-part-type="genus" reg="Striatiguttula">Striatiguttula</tp:taxon-name-part></tp:taxon-name></italic> gen. nov. from palms</article-title><source>MycoKeys</source><day>01</day><month>4</month><year>2019</year><volume>49</volume><fpage>99</fpage><lpage>129</lpage><pub-id pub-id-type="doi">10.3897/mycokeys.49.30886</pub-id></mixed-citation></tp:treatment-meta><tp:nomenclature><tp:taxon-name>
              <tp:taxon-name-part taxon-name-part-type="genus" reg="Longicorpus">Longicorpus</tp:taxon-name-part>
              <tp:taxon-name-part taxon-name-part-type="species" reg="striataspora">striataspora</tp:taxon-name-part>
              <object-id xmlns:xlink="http://www.w3.org/1999/xlink" content-type="mycobank" xlink:type="simple">MB828277</object-id>
            </tp:taxon-name><tp:taxon-authority>(K.D.Hyde) S.N.Zhang, K.D.Hyde &amp; J.K.Liu, comb. nov.</tp:taxon-authority><xref ref-type="fig" rid="F6">Figure 5</xref><tp:nomenclature-citation-list><tp:nomenclature-citation><tp:taxon-name>
                  <tp:taxon-name-part taxon-name-part-type="genus" reg="Trematosphaeria">Trematosphaeria</tp:taxon-name-part>
                  <tp:taxon-name-part taxon-name-part-type="species" reg="striataspora">striataspora</tp:taxon-name-part>
                </tp:taxon-name><comment>K.D.Hyde, Botanical Journal of the Linnean Society 98(2): 142. 1988.</comment></tp:nomenclature-citation><tp:nomenclature-citation><tp:taxon-name>
                  <tp:taxon-name-part taxon-name-part-type="genus" reg="Astrosphaeriella">Astrosphaeriella</tp:taxon-name-part>
                  <tp:taxon-name-part taxon-name-part-type="species" reg="striataspora">striataspora</tp:taxon-name-part>
                </tp:taxon-name><comment>(K.D.Hyde) K.D.Hyde, Botanical Journal of the Linnean Society 110(2): 97. 1992. Type: North Sumatra. K.D.Hyde (holotype: IMI 312390).</comment></tp:nomenclature-citation></tp:nomenclature-citation-list></tp:nomenclature><tp:treatment-sec sec-type="Epitype" id="SECID0EG3BK"><title>Epitype.</title><p>THAILAND. Ranong: Ranong, on decayed rachis of <italic><tp:taxon-name><tp:taxon-name-part taxon-name-part-type="genus" reg="Nypa">Nypa</tp:taxon-name-part><tp:taxon-name-part taxon-name-part-type="species" reg="fruticans">fruticans</tp:taxon-name-part></tp:taxon-name></italic> Wurmb (<italic><tp:taxon-name><tp:taxon-name-part taxon-name-part-type="family">Arecaceae</tp:taxon-name-part></tp:taxon-name></italic>), 6 December 2016, S.N. Zhang, SNT93 (epitype designated here: <abbrev xmlns:xlink="http://www.w3.org/1999/xlink" content-type="institution" xlink:title="Mae Fah Luang University Herbarium Collection" id="ABBRID0E53BK" xlink:type="simple">MFLU</abbrev> 18–1580; epi-isotype designated here: HKAS 97479; ex-epitype living culture <abbrev xmlns:xlink="http://www.w3.org/1999/xlink" content-type="institution" xlink:title="Mae Fah Luang University Culture Collection, Chiang Rai, Thailand" id="ABBRID0ED4BK" xlink:type="simple">MFLUCC</abbrev> 18–0267 = <abbrev xmlns:xlink="http://www.w3.org/1999/xlink" content-type="institution" xlink:title="Guizhou Culture Collection" id="ABBRID0EI4BK" xlink:type="simple">GZCC</abbrev> 18–0009).</p></tp:treatment-sec><tp:treatment-sec sec-type="description" id="SECID0EN4BK"><title>Description.</title><p><italic>Saprobic</italic> on mangrove palms. <bold>Sexual morph</bold>: <italic>Ascomata</italic> in vertical section (including short papilla) 300–500 µm high, 230–560 µm diameter, (x̄ = 405.3 × 376.6 µm, n = 15), long neck up to 1285 µm, black, scattered to gregarious, immersed, and erumpent through host epidermis by a papilla or a short to long neck, sometimes visible as a slightly raised, dome-shaped area, with a clypeus comprises host tissue and fungal hyphae, ampulliform, subglobose or conical, uni-loculate, coriaceous to carbonaceous, ostiolate, periphysate, papillate, glabrous or somewhat interwoven pale brown hyphae or setae, lying at apex of the neck. <italic>Peridium</italic> 11–15 µm wide, composing of brown to pale brown angular cells, thicker at the rim towards the apex. <italic>Hamathecium</italic> comprising up to 1.5 µm wide, septate, branched, filamentous, trabeculate, anastomosing pseudoparaphyses, embedded in a gelatinous matrix. <italic>Asci</italic> 85–160 × 10–17 µm (x̄ = 122.7 × 13.7 µm, n = 22), 8-spored, bitunicate, cylindric-clavate, pedicellate, apically rounded, with an ocular chamber. <italic>Ascospores</italic> 24–45 × 7–8.8 µm, (x̄ = 34.2 × 7 µm, n = 40), uniseriate to biseriate, hyaline to brown, fusiform, 1–3-septate, the upper middle cell slightly swollen towards the central septate, middle cells larger and longer, end cells paler and smaller, straight or slightly curved, striate, guttulate, surrounded by a mucilaginous sheath. <bold>Asexual morph</bold>: Undetermined.</p><fig id="F6" position="float" orientation="portrait"><label>Figure 5.</label><caption><p><italic><tp:taxon-name><tp:taxon-name-part taxon-name-part-type="genus" reg="Longicorpus">Longicorpus</tp:taxon-name-part><tp:taxon-name-part taxon-name-part-type="species" reg="striataspora">striataspora</tp:taxon-name-part></tp:taxon-name></italic> (epitype <abbrev xmlns:xlink="http://www.w3.org/1999/xlink" content-type="institution" xlink:title="Mae Fah Luang University Herbarium Collection" id="ABBRID0EB6BK" xlink:type="simple">MFLU</abbrev> 18–1580, epi-paratype <abbrev xmlns:xlink="http://www.w3.org/1999/xlink" content-type="institution" xlink:title="Mae Fah Luang University Herbarium Collection" id="ABBRID0EG6BK" xlink:type="simple">MFLU</abbrev> 18–1582). <bold>a, b</bold> Appearance of ascoma on host surface <bold>c–e</bold> vertical section through an ascoma, with a clypeus near the ostiole <bold>f</bold> ostiole with periphyses <bold>g</bold> apex of the neck, with somewhat interwoven pale brown hyphae or setae <bold>h–k</bold> ascus <bold>l</bold> peridium in vertical section <bold>m</bold> vertical section of the neck, with thicker angular cells <bold>n</bold> pseudoparaphyses <bold>o–r</bold> ascospores <bold>s</bold> ascospore in India ink and presenting a clear mucilaginous sheath <bold>t</bold> germinating ascospore <bold>u, v</bold> Colony on PDA. Scale bars: 500 μm (<bold>a</bold>), 200 μm (<bold>b</bold>), 100 μm (<bold>c–e</bold>), 10 μm (<bold>f, l, n–t</bold>), 50 μm (<bold>g</bold>), 20 μm (<bold>h–k, m</bold>).</p></caption><graphic xmlns:xlink="http://www.w3.org/1999/xlink" xlink:href="mycokeys-49-099-g005.jpg" position="float" orientation="portrait" xlink:type="simple" id="oo_280924.jpg"/></fig></tp:treatment-sec><tp:treatment-sec sec-type="description" id="SECID0EUACK"><title>Culture characteristics.</title><p>Colonies on PDA attaining 12 mm diameter within 21 days at 25 °C under natural light, velvety, centrally raised, irregular to circular in shape, greenish grey and mixed with milky white mycelium at the edge of a colony, the reverse dull green or grey olivaceous.</p></tp:treatment-sec><tp:treatment-sec sec-type="material" id="SECID0EZACK"><title>Additional specimens examined.</title><p>Thailand. Chanthaburi, <named-content xmlns:xlink="http://www.w3.org/1999/xlink" content-type="dwc:verbatimCoordinates" xlink:type="simple"><named-content content-type="geo-json" specific-use="{&#34;type&#34;:&#34;Point&#34;,&#34;coordinates&#34;:[102.263056,12.445278]}" id="NCID0ECBCK" xlink:type="simple">12°26'43"N, 102°15'47"E</named-content></named-content>, on rachis of <italic><tp:taxon-name><tp:taxon-name-part taxon-name-part-type="genus" reg="Phoenix">Phoenix</tp:taxon-name-part><tp:taxon-name-part taxon-name-part-type="species" reg="paludosa">paludosa</tp:taxon-name-part></tp:taxon-name></italic> Roxb. (<italic><tp:taxon-name><tp:taxon-name-part taxon-name-part-type="family">Arecaceae</tp:taxon-name-part></tp:taxon-name></italic>), immersed mangrove mud and water, 25 April 2017, S.N.Zhang, SNT130 (epi-paratype <abbrev xmlns:xlink="http://www.w3.org/1999/xlink" content-type="institution" xlink:title="Mae Fah Luang University Herbarium Collection" id="ABBRID0EZBCK" xlink:type="simple">MFLU</abbrev> 18–1581; living culture <abbrev xmlns:xlink="http://www.w3.org/1999/xlink" content-type="institution" xlink:title="Mae Fah Luang University Culture Collection, Chiang Rai, Thailand" id="ABBRID0E5BCK" xlink:type="simple">MFLUCC</abbrev> 18–0268 = <abbrev xmlns:xlink="http://www.w3.org/1999/xlink" content-type="institution" xlink:title="Guizhou Culture Collection" id="ABBRID0EDCCK" xlink:type="simple">GZCC</abbrev> 18–0010); Thailand. Krabi, near Pali, on decayed rachis of <italic><tp:taxon-name><tp:taxon-name-part taxon-name-part-type="genus" reg="Nypa">Nypa</tp:taxon-name-part><tp:taxon-name-part taxon-name-part-type="species" reg="fruticans">fruticans</tp:taxon-name-part></tp:taxon-name></italic> Wurmb (<italic><tp:taxon-name><tp:taxon-name-part taxon-name-part-type="family">Arecaceae</tp:taxon-name-part></tp:taxon-name></italic>), immersed mangrove mud and water, 30 August 2017, S.N.Zhang, SNT195 (epi-paratype <abbrev xmlns:xlink="http://www.w3.org/1999/xlink" content-type="institution" xlink:title="Mae Fah Luang University Herbarium Collection" id="ABBRID0E1CCK" xlink:type="simple">MFLU</abbrev> 18–1582; living culture <abbrev xmlns:xlink="http://www.w3.org/1999/xlink" content-type="institution" xlink:title="Mae Fah Luang University Culture Collection, Chiang Rai, Thailand" id="ABBRID0E6CCK" xlink:type="simple">MFLUCC</abbrev> 17–2515 = <abbrev xmlns:xlink="http://www.w3.org/1999/xlink" content-type="institution" xlink:title="Guizhou Culture Collection" id="ABBRID0EEDCK" xlink:type="simple">GZCC</abbrev> 18–0011; <abbrev xmlns:xlink="http://www.w3.org/1999/xlink" content-type="institution" xlink:title="Mae Fah Luang University Culture Collection, Chiang Rai, Thailand" id="ABBRID0EJDCK" xlink:type="simple">MFLUCC</abbrev> 17–2516 = <abbrev xmlns:xlink="http://www.w3.org/1999/xlink" content-type="institution" xlink:title="Guizhou Culture Collection" id="ABBRID0EODCK" xlink:type="simple">GZCC</abbrev> 18–0012).</p><!--PageBreak  --><!--PageBreak  --></tp:treatment-sec><tp:treatment-sec sec-type="habitat" id="SECID0EVDCK"><title>Habitat and distribution.</title><p>Inhabiting in Thai mangrove forests, the Andaman sea (west) coastline and the Gulf of Thailand (east).</p></tp:treatment-sec><tp:treatment-sec sec-type="notes" id="SECID0E1DCK"><title>Notes.</title><p><italic><tp:taxon-name><tp:taxon-name-part taxon-name-part-type="genus" reg="Longicorpus">Longicorpus</tp:taxon-name-part><tp:taxon-name-part taxon-name-part-type="species" reg="striataspora">striataspora</tp:taxon-name-part></tp:taxon-name></italic> was found on two mangrove palm species, <italic><tp:taxon-name><tp:taxon-name-part taxon-name-part-type="genus" reg="Nypa">Nypa</tp:taxon-name-part><tp:taxon-name-part taxon-name-part-type="species" reg="fruticans">fruticans</tp:taxon-name-part></tp:taxon-name></italic> and <italic><tp:taxon-name><tp:taxon-name-part taxon-name-part-type="genus" reg="Phoenix">Phoenix</tp:taxon-name-part><tp:taxon-name-part taxon-name-part-type="species" reg="paludosa">paludosa</tp:taxon-name-part></tp:taxon-name></italic>. The typical characteristics of <italic><tp:taxon-name><tp:taxon-name-part taxon-name-part-type="genus" reg="Longicorpus">L.</tp:taxon-name-part><tp:taxon-name-part taxon-name-part-type="species" reg="striataspora">striataspora</tp:taxon-name-part></tp:taxon-name></italic> are the deeply immersed, carbonaceous ascomata with a long neck, and the striate, guttulate, fusiform, 1–3-septate ascospores, with larger middle cells and relatively smaller and paler end cells, surrounded by a mucilaginous sheath. However, such characteristics are similar to <italic><tp:taxon-name><tp:taxon-name-part taxon-name-part-type="genus" reg="Trematosphaeria">Trematosphaeria</tp:taxon-name-part></tp:taxon-name></italic> spp. (Table <xref ref-type="table" rid="T3">3</xref>), and match with <italic><tp:taxon-name><tp:taxon-name-part taxon-name-part-type="genus" reg="Trematosphaeria">Trematosphaeria</tp:taxon-name-part><tp:taxon-name-part taxon-name-part-type="species" reg="striataspora">striataspora</tp:taxon-name-part></tp:taxon-name></italic> (<xref ref-type="bibr" rid="B29">Hyde 1988</xref>), the holotype collected from intertidal wood of <italic><tp:taxon-name><tp:taxon-name-part taxon-name-part-type="genus" reg="Nypa">Nypa</tp:taxon-name-part><tp:taxon-name-part taxon-name-part-type="species" reg="fruticans">fruticans</tp:taxon-name-part></tp:taxon-name></italic> in North Sumatra. <italic><tp:taxon-name><tp:taxon-name-part taxon-name-part-type="genus" reg="Trematosphaeria">Trematosphaeria</tp:taxon-name-part><tp:taxon-name-part taxon-name-part-type="species" reg="striataspora">striataspora</tp:taxon-name-part></tp:taxon-name></italic> was later accommodated in <italic><tp:taxon-name><tp:taxon-name-part taxon-name-part-type="genus" reg="Astrosphaeriella">Astrosphaeriella</tp:taxon-name-part></tp:taxon-name></italic> Syd. &amp; P. Syd. (<xref ref-type="bibr" rid="B27">Hyde 1992a</xref>) with proposals for recollection and further phylogenetic studies (<xref ref-type="bibr" rid="B51">Liu et al. 2011b</xref>, <xref ref-type="bibr" rid="B65">Phookamsak et al. 2015</xref>). We have compared the fresh collections of <italic><tp:taxon-name><tp:taxon-name-part taxon-name-part-type="genus" reg="Longicorpus">Longicorpus</tp:taxon-name-part><tp:taxon-name-part taxon-name-part-type="species" reg="striataspora">striataspora</tp:taxon-name-part></tp:taxon-name></italic> with the type material of <italic><tp:taxon-name><tp:taxon-name-part taxon-name-part-type="genus" reg="Trematosphaeria">Trematosphaeria</tp:taxon-name-part><tp:taxon-name-part taxon-name-part-type="species" reg="striataspora">striataspora</tp:taxon-name-part></tp:taxon-name></italic>, and concluded that the two are identical in morphology. On the other hand, the genus <italic><tp:taxon-name><tp:taxon-name-part taxon-name-part-type="genus" reg="Trematosphaeria">Trematosphaeria</tp:taxon-name-part></tp:taxon-name></italic> Fuckel has been assigned to the family <italic><tp:taxon-name><tp:taxon-name-part taxon-name-part-type="family">Trematosphaeriaceae</tp:taxon-name-part></tp:taxon-name></italic> K.D. Hyde, Y. Zhang ter, Suetrong &amp; E.B.G. Jones, based on molecular data of its type species <italic><tp:taxon-name><tp:taxon-name-part taxon-name-part-type="genus" reg="Trematosphaeria">T.</tp:taxon-name-part><tp:taxon-name-part taxon-name-part-type="species" reg="pertusa">pertusa</tp:taxon-name-part></tp:taxon-name></italic> Fuckel. Therefore, we follow <xref ref-type="bibr" rid="B1">Ariyawansa et al. (2014)</xref> and designate an epitype for <italic><tp:taxon-name><tp:taxon-name-part taxon-name-part-type="genus" reg="Longicorpus">Longicorpus</tp:taxon-name-part><tp:taxon-name-part taxon-name-part-type="species" reg="striataspora">striataspora</tp:taxon-name-part></tp:taxon-name></italic> in this study.</p></tp:treatment-sec><tp:treatment-sec><!--Section generated to contain objects referenced in tp:taxon-treatment.--><table-wrap id="T3" position="float" orientation="portrait"><label>Table 3.</label><caption><p>Morphological comparison of three new species to <italic><tp:taxon-name><tp:taxon-name-part taxon-name-part-type="genus" reg="Trematosphaeria">Trematosphaeria</tp:taxon-name-part><tp:taxon-name-part taxon-name-part-type="species" reg="lineolatispora">lineolatispora</tp:taxon-name-part></tp:taxon-name></italic>, <italic><tp:taxon-name><tp:taxon-name-part taxon-name-part-type="genus" reg="Trematosphaeria">T.</tp:taxon-name-part><tp:taxon-name-part taxon-name-part-type="species" reg="mangrovis">mangrovis</tp:taxon-name-part></tp:taxon-name></italic> and <italic><tp:taxon-name><tp:taxon-name-part taxon-name-part-type="genus" reg="Trematosphaeria">T.</tp:taxon-name-part><tp:taxon-name-part taxon-name-part-type="species" reg="striataspora">striataspora</tp:taxon-name-part></tp:taxon-name></italic>.</p></caption><table id="TID0EOWCK" rules="all"><tbody><tr><th rowspan="2" colspan="1">Taxa</th><th rowspan="1" colspan="2">Ascomata</th><th rowspan="2" colspan="1">Peridium (µm)</th><th rowspan="2" colspan="1">Pseudoparaphyses (µm)</th><th rowspan="2" colspan="1">Asci (µm)</th><th rowspan="1" colspan="2">Ascospores</th><th rowspan="2" colspan="1">References</th></tr><tr><th rowspan="1" colspan="1">Ascomata morphology</th><th rowspan="1" colspan="1">(high × diam. μm)</th><th rowspan="1" colspan="1">Ascospores morphology</th><th rowspan="1" colspan="1">Ascospores size (µm)</th></tr><tr><td rowspan="1" colspan="1">
                      <italic><tp:taxon-name>
                          <tp:taxon-name-part taxon-name-part-type="genus" reg="Longicorpus">Longicorpus</tp:taxon-name-part>
                          <tp:taxon-name-part taxon-name-part-type="species" reg="striataspora">striataspora</tp:taxon-name-part>
                        </tp:taxon-name></italic>
                    </td><td rowspan="1" colspan="1">Immersed, erumpent, ampulliform, subglobose or conical, CA</td><td rowspan="1" colspan="1">300–500 × 230–560</td><td rowspan="1" colspan="1">11–15</td><td rowspan="1" colspan="1">1.5</td><td rowspan="1" colspan="1">85–160 × 10–17</td><td rowspan="1" colspan="1">Fusiform, 1–3-septate, CC</td><td rowspan="1" colspan="1">24–45 × 7–8.8</td><td rowspan="1" colspan="1">This study</td></tr><tr><td rowspan="1" colspan="1">
                      <italic><tp:taxon-name>
                          <tp:taxon-name-part taxon-name-part-type="genus" reg="Striatiguttula">Striatiguttula</tp:taxon-name-part>
                          <tp:taxon-name-part taxon-name-part-type="species" reg="nypae">nypae</tp:taxon-name-part>
                        </tp:taxon-name></italic>
                    </td><td rowspan="1" colspan="1">Immersed and erumpent to superficial, subglobose or conical, uni-loculate or bi-loculate, CA</td><td rowspan="1" colspan="1">240–380 × 195–385</td><td rowspan="1" colspan="1">9–16</td><td rowspan="1" colspan="1">1–2</td><td rowspan="1" colspan="1">64–145 × 8–17</td><td rowspan="1" colspan="1">Fusiform, 1–3-septate, CC</td><td rowspan="1" colspan="1">18–26 × 4–6</td><td rowspan="1" colspan="1">This study</td></tr><tr><td rowspan="1" colspan="1">
                      <italic><tp:taxon-name>
                          <tp:taxon-name-part taxon-name-part-type="genus" reg="Striatiguttula">Striatiguttula</tp:taxon-name-part>
                          <tp:taxon-name-part taxon-name-part-type="species" reg="phoenicis">phoenicis</tp:taxon-name-part>
                        </tp:taxon-name></italic>
                    </td><td rowspan="1" colspan="1">Immersed, erumpent, ampulliform, subglobose, uni-loculate, CB</td><td rowspan="1" colspan="1">195–580 × 135–390</td><td rowspan="1" colspan="1">10–24</td><td rowspan="1" colspan="1">1–2</td><td rowspan="1" colspan="1">89–141 × 12–18</td><td rowspan="1" colspan="1">Fusiform to ellipsoidal, 1–3-septate, CC but nearly concolorous</td><td rowspan="1" colspan="1">20–29 × 6–10</td><td rowspan="1" colspan="1">This study</td></tr><tr><td rowspan="1" colspan="1"><italic><tp:taxon-name><tp:taxon-name-part taxon-name-part-type="genus" reg="Trematosphaeria">Trematosphaeria</tp:taxon-name-part><tp:taxon-name-part taxon-name-part-type="species" reg="lineolatispora">lineolatispora</tp:taxon-name-part></tp:taxon-name></italic> K.D. Hyde</td><td rowspan="1" colspan="1">Immersed with a flattened base, conical to subglobose, clypeate, ostiolate, papillate</td><td rowspan="1" colspan="1">90–180 × 216–360</td><td rowspan="1" colspan="1">up to 25</td><td rowspan="1" colspan="1">2–4</td><td rowspan="1" colspan="1">120–204 × 14–18</td><td rowspan="1" colspan="1">Fusiform, mostly 5-septate; CC</td><td rowspan="1" colspan="1">34–48 × 7–10</td><td rowspan="1" colspan="1">
                      <xref ref-type="bibr" rid="B28">Hyde 1992b</xref>
                    </td></tr><tr><td rowspan="1" colspan="1"><italic><tp:taxon-name><tp:taxon-name-part taxon-name-part-type="genus" reg="Trematosphaeria">Trematosphaeria</tp:taxon-name-part><tp:taxon-name-part taxon-name-part-type="species" reg="mangrovis">mangrovis</tp:taxon-name-part></tp:taxon-name></italic> Kohlm.</td><td rowspan="1" colspan="1">Semi-immersed, conical or subglobose, papillate</td><td rowspan="1" colspan="1">380–750 × 450–800</td><td rowspan="1" colspan="1">64–88</td><td rowspan="1" colspan="1">1.6–2.2</td><td rowspan="1" colspan="1">190–220 × 20–22</td><td rowspan="1" colspan="1">Broad fusiform or ellipsoidal, 3-septate, CC but no striations</td><td rowspan="1" colspan="1">30–35.6–41 × 10–11.8–13 (–16.5)</td><td rowspan="1" colspan="1">
                      <xref ref-type="bibr" rid="B42">Kohlmeyer 1968</xref>
                    </td></tr><tr><td rowspan="1" colspan="1"><italic><tp:taxon-name><tp:taxon-name-part taxon-name-part-type="genus" reg="Trematosphaeria">Trematosphaeria</tp:taxon-name-part><tp:taxon-name-part taxon-name-part-type="species" reg="striataspora">striataspora</tp:taxon-name-part></tp:taxon-name></italic> K.D. Hyde</td><td rowspan="1" colspan="1">Developing amongst the host cortical cells beneath the host epidermis, ampulliform, subglobose or conical, CA</td><td rowspan="1" colspan="1">176–355 × 352–528</td><td rowspan="1" colspan="1">42–57 (clypeus), thin-walled</td><td rowspan="1" colspan="1">0.8–2.1</td><td rowspan="1" colspan="1">99–173 × 11–23</td><td rowspan="1" colspan="1">Fusiform, 3(–6)- septate, CC</td><td rowspan="1" colspan="1">31–38 × 6–9</td><td rowspan="1" colspan="1">
                      <xref ref-type="bibr" rid="B29">Hyde 1988</xref>
                    </td></tr></tbody></table><table-wrap-foot><fn><p><bold>CA</bold>: (Characteristics A) clypeate, ostiolate, periphysate, papillate;</p><p><bold>CB</bold>: (Characteristics B) ostiolate, periphysate, papillate;</p><p><bold>CC</bold>: (Characteristics C) central cells larger, brown, end cells smaller and paler, ascospore wall covered in distinct longitudinal striations, and surrounded by a sheath.</p></fn></table-wrap-foot></table-wrap></tp:treatment-sec><ref-list><ref id="B28"><mixed-citation xmlns:xlink="http://www.w3.org/1999/xlink" xlink:type="simple"><person-group><name name-style="western"><surname>Hyde</surname><given-names>KD</given-names></name></person-group> (<year>1992b</year>) <article-title>Intertidal mangrove fungi from the west coast of Mexico, including one new genus and two new species.</article-title><source>Mycological Research</source><volume>96</volume>(<issue>1</issue>): <fpage>25</fpage>–<lpage>30</lpage>. <ext-link xlink:type="simple" ext-link-type="doi" xlink:href="10.1016/S0953-7562(09)80992-1">https://doi.org/10.1016/S0953-7562(09)80992-1</ext-link></mixed-citation></ref><ref id="B42"><mixed-citation xmlns:xlink="http://www.w3.org/1999/xlink" xlink:type="simple"><person-group><name name-style="western"><surname>Kohlmeyer</surname><given-names>J</given-names></name></person-group> (<year>1968</year>) <article-title>A new <italic><tp:taxon-name><tp:taxon-name-part taxon-name-part-type="genus">Trematosphaeria</tp:taxon-name-part></tp:taxon-name></italic> from roots of <italic><tp:taxon-name><tp:taxon-name-part taxon-name-part-type="genus">Rhizophora</tp:taxon-name-part><tp:taxon-name-part taxon-name-part-type="species">racemosa</tp:taxon-name-part></tp:taxon-name></italic>.</article-title><source>Mycopathologia et Mycologia Applicata</source><volume>34</volume>: <fpage>1</fpage>–<lpage>5</lpage>. <ext-link xlink:type="simple" ext-link-type="doi" xlink:href="10.1007/BF02050837">https://doi.org/10.1007/BF02050837</ext-link></mixed-citation></ref><ref id="B29"><mixed-citation xmlns:xlink="http://www.w3.org/1999/xlink" xlink:type="simple"><person-group><name name-style="western"><surname>Hyde</surname><given-names>KD</given-names></name></person-group> (<year>1988</year>) <article-title>Studies on the tropical marine fungi of Brunei.</article-title><source>Botanical Journal of the Linnean Society</source><volume>98</volume>: <fpage>135</fpage>–<lpage>151</lpage>. <ext-link xlink:type="simple" ext-link-type="doi" xlink:href="10.1111/j.1095-8339.1988.tb01700.x">https://doi.org/10.1111/j.1095-8339.1988.tb01700.x</ext-link></mixed-citation></ref><ref id="B27"><mixed-citation xmlns:xlink="http://www.w3.org/1999/xlink" xlink:type="simple"><person-group><name name-style="western"><surname>Hyde</surname><given-names>KD</given-names></name></person-group> (<year>1992a</year>) <article-title>Fungi from decaying intertidal fronds of <italic><tp:taxon-name><tp:taxon-name-part taxon-name-part-type="genus">Nypa</tp:taxon-name-part><tp:taxon-name-part taxon-name-part-type="species">fruticans</tp:taxon-name-part></tp:taxon-name></italic>, including three new genera and four new species.</article-title><source>Botanical Journal of the Linnean Society</source><volume>110</volume>: <fpage>95</fpage>–<lpage>110</lpage>. <ext-link xlink:type="simple" ext-link-type="doi" xlink:href="10.1111/j.1095-8339.1992.tb00284.x">https://doi.org/10.1111/j.1095-8339.1992.tb00284.x</ext-link></mixed-citation></ref><ref id="B51"><mixed-citation xmlns:xlink="http://www.w3.org/1999/xlink" xlink:type="simple"><person-group><name name-style="western"><surname>Liu</surname><given-names>JK</given-names></name><name name-style="western"><surname>Phookamsak</surname><given-names>R</given-names></name><name name-style="western"><surname>Jones</surname><given-names>EBG</given-names></name><name name-style="western"><surname>Zhang</surname><given-names>Y</given-names></name><name name-style="western"><surname>Ko-Ko</surname><given-names>TW</given-names></name><name name-style="western"><surname>Hu</surname><given-names>HL</given-names></name><name name-style="western"><surname>Boonmee</surname><given-names>S</given-names></name><name name-style="western"><surname>Doilom</surname><given-names>M</given-names></name><name name-style="western"><surname>Chukeatirote</surname><given-names>E</given-names></name><name name-style="western"><surname>Bahkali</surname><given-names>AH</given-names></name><name name-style="western"><surname>Wang</surname><given-names>Y</given-names></name><name name-style="western"><surname>Hyde</surname><given-names>KD</given-names></name></person-group> (<year>2011b</year>) <article-title><italic><tp:taxon-name><tp:taxon-name-part taxon-name-part-type="genus">Astrosphaeriella</tp:taxon-name-part></tp:taxon-name></italic> is polyphyletic, with species in <italic><tp:taxon-name><tp:taxon-name-part taxon-name-part-type="genus">Fissuroma</tp:taxon-name-part></tp:taxon-name></italic> gen. nov., and <italic><tp:taxon-name><tp:taxon-name-part taxon-name-part-type="genus">Neoastrosphaeriella</tp:taxon-name-part></tp:taxon-name></italic> gen. nov.</article-title><source>Fungal Diversity</source><volume>51</volume>: <fpage>135</fpage>–<lpage>154</lpage>. <ext-link xlink:type="simple" ext-link-type="doi" xlink:href="10.1007/s13225-011-0142-9">https://doi.org/10.1007/s13225-011-0142-9</ext-link></mixed-citation></ref><ref id="B65"><mixed-citation xmlns:xlink="http://www.w3.org/1999/xlink" xlink:type="simple"><person-group><name name-style="western"><surname>Phookamsak</surname><given-names>R</given-names></name><name name-style="western"><surname>Norphanphoun</surname><given-names>C</given-names></name><name name-style="western"><surname>Tanaka</surname><given-names>K</given-names></name><name name-style="western"><surname>Dai</surname><given-names>DQ</given-names></name><name name-style="western"><surname>Luo</surname><given-names>ZL</given-names></name><name name-style="western"><surname>Liu</surname><given-names>JK</given-names></name><name name-style="western"><surname>Su</surname><given-names>HY</given-names></name><name name-style="western"><surname>Bhat</surname><given-names>DJ</given-names></name><name name-style="western"><surname>Bahkali</surname><given-names>AH</given-names></name><name name-style="western"><surname>Mortimer</surname><given-names>PE</given-names></name><name name-style="western"><surname>Xu</surname><given-names>JC</given-names></name><name name-style="western"><surname>Hyde</surname><given-names>KD</given-names></name></person-group> (<year>2015</year>) <article-title>Towards a natural classification of <italic><tp:taxon-name><tp:taxon-name-part taxon-name-part-type="genus">Astrosphaeriella</tp:taxon-name-part></tp:taxon-name></italic>-like species; introducing <italic><tp:taxon-name><tp:taxon-name-part taxon-name-part-type="family">Astrosphaeriellaceae</tp:taxon-name-part></tp:taxon-name></italic> and <italic><tp:taxon-name><tp:taxon-name-part taxon-name-part-type="family">Pseudoastrosphaeriellaceae</tp:taxon-name-part></tp:taxon-name></italic> fam.  nov. and <italic><tp:taxon-name><tp:taxon-name-part taxon-name-part-type="genus">Astrosphaeriellopsis</tp:taxon-name-part></tp:taxon-name></italic>, gen. nov.</article-title><source>Fungal Diversity</source><volume>74</volume>: <fpage>143</fpage>–<lpage>197</lpage>. <ext-link xlink:type="simple" ext-link-type="doi" xlink:href="10.1007/s13225-015-0352-7">https://doi.org/10.1007/s13225-015-0352-7</ext-link></mixed-citation></ref><ref id="B1"><mixed-citation xmlns:xlink="http://www.w3.org/1999/xlink" xlink:type="simple"><person-group><name name-style="western"><surname>Ariyawansa</surname><given-names>HA</given-names></name><name name-style="western"><surname>Hawksworth</surname><given-names>DL</given-names></name><name name-style="western"><surname>Hyde</surname><given-names>KD</given-names></name><name name-style="western"><surname>Jones</surname><given-names>EBG</given-names></name><name name-style="western"><surname>Maharachchikumbura</surname><given-names>SSN</given-names></name><name name-style="western"><surname>Manamgoda</surname><given-names>DS</given-names></name><name name-style="western"><surname>Thambugala</surname><given-names>KM</given-names></name><name name-style="western"><surname>Udayanga</surname><given-names>D</given-names></name><name name-style="western"><surname>Camporesi</surname><given-names>Erio</given-names></name><name name-style="western"><surname>Daranagama</surname><given-names>A</given-names></name><name name-style="western"><surname>Jayawardena</surname><given-names>R</given-names></name><name name-style="western"><surname>Liu</surname><given-names>JK</given-names></name><name name-style="western"><surname>McKenzie</surname><given-names>EHC</given-names></name><name name-style="western"><surname>Phookamsak</surname><given-names>R</given-names></name><name name-style="western"><surname>Senanayake</surname><given-names>IC</given-names></name><name name-style="western"><surname>Shivas</surname><given-names>RG</given-names></name><name name-style="western"><surname>Tian</surname><given-names>Q</given-names></name><name name-style="western"><surname>Xu</surname><given-names>JC</given-names></name></person-group> (<year>2014</year>) <article-title>Epitypification and neotypification: guidelines with appropriate and inappropriate examples.</article-title><source>Fungal Diversity</source><volume>69</volume>: <fpage>57</fpage>–<lpage>79</lpage>. <ext-link xlink:type="simple" ext-link-type="doi" xlink:href="10.1007/s13225-014-0315-4">https://doi.org/10.1007/s13225-014-0315-4</ext-link></mixed-citation></ref></ref-list></tp:taxon-treatment>
